# Supplementary material for: Musculoskeletal pain during and after SARS-CoV-2 infection and healthcare utilization: a cross-sectional study
Source: BMC Musculoskelet Disord. 2023 Aug 29;24:685. doi: 10.1186/s12891-023-06794-z (PMC10463908; doi:10.1186/s12891-023-06794-z)
Supplement: Supplementary file 1 — Additional file 1. [file 12891_2023_6794_MOESM1_ESM.xls]

## Sheet: Sheet1
					sex	idadedic	corpele	agrau4	sitconj	renda4g	pratica atividade física dic antes	abepcat	efuma	percepsaude	imccat	internahosp	multimorbi3g	gdia	gansi	gdepre	ghas	gcor	gresp	osteomusculares	ubs	consul	prontosocorro	upa	medicoespecialistas	servicosespcat	pneumo	neuro	cardio	psiquiatra	fisio	psicologo	kdorcp1	kmsp1	ktop1	klomp1	kmip1	dorcostasp1	dormuscop
					female	18 a 59 years	1	3	0	1001-2000	1	B2	no	2	0		0	no	no	no	no	no	no	0	0	1	0	0	0	0	0	0	0	0	0	0	0	0	0	0	0	0	0
					female	18 a 59 years	0	2	1	0-1000	1	C2	no	1	1		1	no	yes	yes	no	no	no	0	1	0	0	0	0		0	0	0	0	0		0	1	1	1	0	1	1
					female	18 a 59 years	0	3	0		1		no	2	0	0	1	no	no	no	no	no	no	1	0	1	0	0	0	0	0	0	0	0	0	0	1	0	0	0	0	1	1
					female	18 a 59 years	0	3	0	1001-2000	1	C1	no	0	1	0	0	no	no	no	no	no	no	0	1	0	0	0	0	0	0	0	0	0	0	0	0	0	0	0	0	0	0
					female	18 a 59 years	0	3	1	0-1000	1	B2	no	2	0	0	0	no	no	no	no	no	no	0	0	1	0	0	1	1	1	0	0	0	0	0	0	0	0	0	0	0	0
					male	60 years ou mais	0	2	1	1001-2000	1	B2	ex-smoker	1	1	0	2	yes	yes	no	yes	yes	no	1	1	1	0	0	1	1	1	0	0	0	0	0	0	0	0	0	0	0	0
					female	18 a 59 years	1	3	1	2001-4000	1	B2	no	2	0	0	2	no	yes	no	yes	no	no	0	0	0	0	0	0	0	0	0	0	0	0	0	0	0	0	0	0	0	0
					female	60 years ou mais	0	0	1	2001-4000	0	C1	ex-smoker	2	1	0	2	no	yes	no	yes	yes	no	1					0	0	0	0	0	0	0	0	0	0	0	0	0	0	0
					female	18 a 59 years	0	0	0	0-1000	0	C2	yes,more than one cigarette per month in the last 30 days	2	1	0	2	yes	no	yes	yes	no	yes	1	1	0	0	0	0	0	0	0	0	0	0	0	0	0	0	0	0	0	0
					female	18 a 59 years	1	2	0	1001-2000	1	C1	ex-smoker	2	1		0	no	no	no	no	no	no	0	1	1	0	1	0	0	0	0	0	0	0	0	0	0	0	0	1	0	1
					female	18 a 59 years	1	0	0	0-1000	1	D/E	no	2	1	0	2	no	no	yes	yes	no	yes	0	1	0	0	0	0	0	0	0	0	0	0	0	1	1	0	0	0	1	1
					male	18 a 59 years	0	2	0	1001-2000	0	D/E	no	2	1	0	0	no	no	no	no	no	no	0	1	1	0	1	0	0	0	0	0	0	0	0	1	1	0	1	1	1	1
					female	18 a 59 years	0	0	1	0-1000	1	D/E	no	1	1			no	no	no	yes		yes	1	0	0	0	0	0	0	0	0	0	0	0	0	1	1	1	0	0	1	1
					female	18 a 59 years	0	2	1	0-1000	0	D/E	no	1	1		1	no	no	no	no	no	no	1	1	0	0	0	1	1	0	0	1	0	0	0	0	0	0	0	0	0	0
					male	60 years ou mais	0	0	0	1001-2000	0	C1	no	1	1		2	yes	no	yes	no	no	no	0	1	1	0	1	0	0	0	0	0	0	0	0	0	0	0	0	0	0	0
					male	18 a 59 years	1	2	0	1001-2000	0	D/E	yes,more than one cigarette per month in the last 30 days	2	0	0	0	no	no	no	no	no	no	0	0	0	0	0	0	0	0	0	0	0	0	0	0	0	0	0	0	0	0
					female	18 a 59 years	0	0	1	1001-2000	0	D/E	no	2	1	0	2	no	yes	yes	yes	no	yes	1	1	0	1	0	1	1	0	1	1	1	0	0	0	0	0	0	0	0	0
					female	60 years ou mais	0	2	0	1001-2000	1	C2	yes,more than one cigarette per month in the last 30 days	1	1		2	no	yes	yes	yes	no	no	1	1	0	0	0	0	0	0	0	0	0	0	0	0	1	0	1	0	1	1
					female	18 a 59 years	0	2	0	2001-4000	1	C2	no	3	1	0	0	no	no	no	no	no	no	0	1	1	0	0	0	0	0	0	0	0	0	0	0	0	0	0	1	0	1
					female	18 a 59 years	0	3	0	0-1000	0	C2	no	2	1		2	no	no	no	no	no	yes	1	0	0	0	0	0	0	0	0	0	0	0	0	0	0	0	0	0	0	0
					female	18 a 59 years	0	2	0	2001-4000	1	C1	no	3	1	0	1	no	no	no	no	no	no	1	1	1	0	1	1	1	1	0	0	0	1	0	1	1	0	1	1	1	1
					female	18 a 59 years	1	3	0	0-1000	1	C2	no	2	1	0	1	no	no	no	no	no	yes	0	1	1	0	0	0	0	0	0	0	0	0	0	0	0	0	0	0	0	0
					female	18 a 59 years	0	2	1	0-1000	1	D/E	no	3	0	0	0	no	no	no	no	no	no	0	0	0	0	0	0	0	0	0	0	0	0	0	0	0	0	0	0	0	0
					female	60 years ou mais	0	0	1	1001-2000	1	D/E	yes,more than one cigarette per month in the last 30 days	1	1	0	2	no	no	no	yes	no	no	1	0	0	0	0	1	1	0	0	1	0	0	0	1	0	0	0	0	1	1
					male	18 a 59 years	0	0	1		0		yes,more than one cigarette per month in the last 30 days	2	0	0			no	no			no															0			0
					male	18 a 59 years	1	2	0	2001-4000	0	C2	no	2	0	0	0	no	no	no	no	no	no	0	0	0	0	0	0	0	0	0	0	0	0	0	0	0	0	0	0	0	0
					female	18 a 59 years	0	0	1	0-1000	1	D/E	no	2	1		1	no	no	no	no	no	no	0	1	0	0	0	0	0	0	0	0	0	0	0	0	0	0	0	0	0	0
					male	18 a 59 years	0	3	0	4000 ou +	1	B2	no	2	0	0	1	yes	no	no	no	no	no	0	0	0	0	0	0	0	0	0	0	0	0	0	0	0	0	0	0	0	0
					female	18 a 59 years	0	3	0	2001-4000	0	C1	no	3	1	0	1	no	no	no	no	no	no	1	0	0	1	0	0	0	0	0	0	0	0	0	0	0	1	0	0	1	1
					male	18 a 59 years	0	2	0	1001-2000	0	D/E	yes,more than one cigarette per month in the last 30 days	1	0	0	0	no	no	no	no	no	no	0	1	0	0	0	0	0	0	0	0	0	0	0	0	0	0	0	0	0	0
					female	18 a 59 years	0	2	1	1001-2000	0	B2	ex-smoker	2	1		0	no	no	no	no	no	no	0	1	0	0	0	0	0	0	0	0	0	0	0	1	0	0	0	1	1	1
					female	18 a 59 years	0	0	0	0-1000	0	D/E	no	2	0		2	no	no	no	no	no	no	1	0	0	0	0	0	0	0	0	0	0	0	0	1	1	1	1	0	1	1
					female	60 years ou mais	1	0	1	1001-2000	1	D/E	no	2	1	0	1	no	no	no	no	no	no	1	1	0	0	0			1		0	0	0	0	0	0	0	0	0	0	0
					female	18 a 59 years	0	3	1	2001-4000	1	C2	no	2	1	0	0	no	no	no	no	no	no	0	0	0	0	0	1	1	1	0	0	0	0	0	0	0	0	0	0	0	0
					female	18 a 59 years	1	2	1	0-1000	0	D/E	ex-smoker	2	1	0	1	no	no	yes	no	no	no	0		0	0	0	0	0	0	0	0	0	0	0	0	0	0	0	0	0	0
					male	18 a 59 years	0	2	0	1001-2000	1	C1	no	3	1	0	0	no	no	no	no	no	no	0	0	1	0	0	0	0	0	0	0	0	0	0	0	0	0	0	0	0	0
					female	18 a 59 years	0	3	0	4000 ou +	1	B2	no	3	1	0	0	no	no	no	no	no	no	0	0	1	0	0	0	1	0	0	0	0	1	0	0	0	0	0	0	0	0
					female	18 a 59 years	0	3	0	4000 ou +	1	B2	no	2	1	0	0	no	no	no	no	no	no	0	1	1	0	0	0	1	0	0	0	0	0	1	0	0	0	0	0	0	0
					male	18 a 59 years	0	2	0	2001-4000	1	C1	no	3	1	0	1	no	no	no	no	no	yes	0	0	1	0	0	0	0	0	0	0	0	0	0	0	0	0	0	0	0	0
					female	18 a 59 years	1	2	0	1001-2000	1	C2	no	2	1	0	0	no	no	no	no	no	no	0	1	0	0	1	0	0	0	0	0	0	0	0	1	1	0	0	1	1	1
					male	60 years ou mais	0	0	0	1001-2000	1	C2	ex-smoker	1	1	0	1	no	no	no	yes	no	no	0	1	1	0	1	1	1	1	0	0	0	1	0	0	0	0	0	0	0	0
					female	18 a 59 years	0	2	0	1001-2000	1	D/E	no	1	1		2	no	no	yes	no	no	yes	1	0	0	0	0				0	0	0	0	0	1	1	0	1	0	1	1
					female	18 a 59 years	0	2	1	2001-4000	1	B2	no	3	1		2	no	yes	yes	yes	no	no	0	1	0	0	0	0	0	0	0	0	0	0	0	1	0	0	0	1	1	1
					male	18 a 59 years	1	0	0	1001-2000	1	C1	no	1	1	0	1	no	no	no	no	yes	no	1	0	0	0	0	0	0	0	0	0	0	0	0	0	0	0	0	0	0	0
					female	18 a 59 years	0	3	0	1001-2000	0	C1	no	3	0	0	1	no	no	no	no	no	yes	0	0	1	0	0	0	0	0	0	0	0	0	0	0	0	0	0	0	0	0
					female	18 a 59 years	1	3	1	2001-4000	0	C1	no	3	0		2	no	no	yes	no	no	yes	1	0	1	0	0	0	1	0	0	0	0	0	1	0	1	1	0	1	1	1
					male	60 years ou mais	1	2	0	1001-2000	0	D/E	ex-smoker	2	0	1	2	no	no	no	yes	yes	no	1	0	0	0	0	0	0	0	0	0	0	0	0	0	0	0	0	0	0	0
					male	18 a 59 years	0	3	0	4000 ou +	1	B2	no	2	1	0	1	no	no	no	no	no	yes	0	0	0	0	0	0	0	0	0	0	0	0	0	0	0	0	0	0	0	0
					male	18 a 59 years	0	3	0	4000 ou +	1	B2	no	2	0	0	1	no	yes	yes	no	no	no	0	0	1	0	0	1	1	1	0	1	1	0	0	0	0	0	0	0	0	0
					male	18 a 59 years	1	2	0		0		no	2	1	0	0	no	no	no	no	no	no	0	0	0	0	0	0	0	0	0	0	0	0	0	0	0	0	0	1	0	1
					female	18 a 59 years	0	3	1	1001-2000	1	C2	no	2	0	0	1	no	no	yes	no	no	no	0	0	0	0	0	0	0	0	0	0	0	0	0	0	0	0	0	0	0	0
					female	18 a 59 years	0	3	0	1001-2000	0	B2	yes,more than one cigarette per month in the last 30 days	3	1		0	no	no	no	no	no	no	0	0	1	0	0	0	0	0	0	0	0	0	0	0	0	0	0	0	0	0
					female	60 years ou mais	0		0	1001-2000	1	C2	no	1	1	0	1	no	no	no	yes	no	no	1	0	0	0	0	0	0	0	0	0	0	0	0	0	0	0	0	0	0	0
					female	60 years ou mais	0	0	0	1001-2000	0		no	3	1		2	yes	no	no	yes	yes	no	0	0	0	0	0	1	1	0	0	1	0	0	0	0	0	0	0	1	0	1
					male	60 years ou mais	0	0	0		0	C2	ex-smoker	3	0		1	no	no	no	no	no	no	0	0	0	0	0	0	0	0	0	0	0	0	0	0	1	0	0	0	0	1
					female	18 a 59 years	0	2	1	0-1000	0	D/E	yes,more than one cigarette per month in the last 30 days	1	1	0	0	no	no	no	no	no	no	0	0	0	0	0	0	0	0	0	0	0	0	0	0	1	0	1	1	1	1
					female	18 a 59 years	0	0	0	2001-4000	0	C2	no	3	1	0	1	no	no	no	no	no	no	0	0	0	0	0	0	0	0	0	0	0	0	0	0	0	0	0	0	0	0
					male	18 a 59 years	0	0	0	1001-2000	0	C2	no	2	1	0	0	no	no	no	no	no	no	0	0	0	0	0	0	0	0	0	0	0	0	0	0	0	0	0	0	0	0
					male	18 a 59 years	0	2	0	1001-2000	0	C2	no	2	0	0	0	no	no	no	no	no	no	0	0	0	0	0	0	0	0	0	0	0	0	0	0	0	0	0	0	0	0
					female	18 a 59 years	1	0	1	0-1000	0	D/E	no	2	1	1	0	no	no	no	no	no	no	0	1	0	0	0	0	1	0	0	0	0	1	0	0	0	0	0	0	0	0
					male	18 a 59 years	0	2	0		0		no	2	1	0	0	no	no	no	no	no	no	0	0	1	0	0	0	0	0	0	0	0	0	0	0	0	0	1	0	1	1
					male	18 a 59 years	0	2	0	4000 ou +	0	B2	no	2	1	0	0	no	no	no	no	no	no	0	0	0	0	0	0	0	0	0	0	0	0	0	0	0	0	0	0	0	0
					male	18 a 59 years	0	2	1	4000 ou +	1	C2	no	3	1	0	1	no	yes	no	no	no	yes	0	0	1	0	0	0	1	0	0	0	0	0	1	0	0	0	0	0	0	0
					male	18 a 59 years	0	2	0	2001-4000	1	B1	no	2	0	0	0	no	no	no	no	no	no	0	0	0	0	0	0	1	0	0	0	0	1	0	0	0	0	0	0	0	0
					male	18 a 59 years	0	3	1	1001-2000	0	A	no	3	0	0	0	no	no	no	no	no	no	0	0	0	0	0	0	0	0	0	0	0	0	0	0	0	0	0	0	0	0
					female	18 a 59 years	0	3	1	2001-4000	0	B2	no	2	1	0	2	no	no	yes	yes	no	yes	1	0	1	0	0	1	1	0	0	1	0	0	0	0	0	0	0	0	0	0
					male	60 years ou mais	0	2	1	4000 ou +	1	C1	ex-smoker	0	0		2	no	no	no	yes	yes	yes	0	0	1	0	0	1	1	0	0	1	0	0	0	0	0	0	0	0	0	0
					female	18 a 59 years	0	2	1	1001-2000	1	D/E	no	2	1	0	0	no	no	no	no	no	no	0	0	0	0	0	0	0	0	0	0	0	0	0	0	0	1	1	0	1	1
					male	18 a 59 years	0	3	1		1	B2	no	2	1		0	no	no	no	no	no	no	0	0	1	0	0	1	1	0	0	1	0	0	0	0	0	0	0	0	0	0
					male	18 a 59 years	1	2	0		1	B2	no	3	1		1	no	no	yes	no	no	no	0	0	1	0	0	1	1	0	1	0	0	0	0	0	0	0	0	0	0	0
					female	60 years ou mais	0	3	1	2001-4000	0	B1	no	2	1	0	2	no	no	no	yes	no	no	1	1	1	0	0	1	1	0	0	1	0	0	0	0	1	0	0	1	0	1
					female	18 a 59 years	0	3	0	0-1000	1	B1	no	3	1	0	1	yes	yes	no	no	no	no	0	0	1	0	0	0	1	0	0	0	0	0	1	0	0	0	0	0	0	0
					male	60 years ou mais	0	3	1	2001-4000	1	C2	no	2	0	0	1	no	no	no	no	no	no	1	0	0	0	0	0	1	0	0	0	0	0	0	1	0	0	0	0	1	1
					male	18 a 59 years	0	3	0	4000 ou +	1	B2	no	2	1	0	1	no	no	yes	no	no	no	0	0	0	0	0	0	0	0	0	0	0	0	0	0	0	0	0	0	0	0
					female	18 a 59 years	0	2	1	1001-2000	0	C2	no	2	0	0	0	no	no	no	no	no	no	0	0	0	0	0	0	0	0	0	0	0	0	0	0	0	0	0	0	0	0
					female	60 years ou mais	0	2	1	1001-2000	0	C2	ex-smoker	2	1		2	yes	no	no	yes	no	yes	1	0	0	0	0	1	1	0	0	1	0	0	0	0	0	0	0	0	0	0
					female	18 a 59 years	0	2	0	1001-2000	0	C2	no	2	1		0	no	no	no	no	no	no	0	0	0	0	0	0	0	0	0	0	0	0	0	0	0	0	0	0	0	0
					female	18 a 59 years	1	0	1	1001-2000	0	C2	no	2	1		1	no	no	yes	yes	no	no	0	0	0	0	0	0	0	0	0	0	0	0	0	0	0	0	0	0	0	0
					female	18 a 59 years	0	3	0	0-1000	0	C1	no	1	1		2	no	yes	no	yes	yes	no	0	0	0	0	0	0	0	0	0	0	0	0	0	1	1	0	1	0	1	1
					female	18 a 59 years	0	2	1	0-1000	0		no	1	1	0	0	no	no	no	no	no	no	0	0	0	0	0	0	0	0	0	0	0	0	0	1	0	0	0	0	1	1
					male	18 a 59 years	0	2	0	2001-4000	1	B2	no	2	0		1	yes	no	yes	no	no	no	0	0	0	0	0	0	0	0	0	0	0	0	0	0	1	0	0	1	0	1
					female	18 a 59 years	0	0	0	0-1000	0	C2	no	2	1		1	no	no	yes	no	yes	no	0	0	1	0	0	1	1	1	0	1	0	0	0	0	1	0	1	0	1	1
					male	18 a 59 years	0	2	1		1	D/E	no	3	1	0	0	no	no	no	no	no	no	0	0	0	0	0	0	0	0	0	0	0	0	0	0	0	0	0	0	0	0
					female	18 a 59 years	0	2	0		1	C2	no	2	1	0	1	no	no	yes	no	no	no	0	0	0	0	0	0	0	0	0	0	0	0	0	0	0	0	0	0	0	0
					female	18 a 59 years	0	2	0	1001-2000	0	C2	no	2	1	0	2	yes	no	no	no	yes	no	1	0	0	0	0	0	0	0	0	0	0	0	0	0	0	0	0	0	0	0
					female	18 a 59 years	0	3	1	1001-2000	1	B2	no	3	0	0	1	no	yes	no	no	no	no	0	0	0	0	0	0	0	0	0	0	0	0	0	0	0	0	0	0	0	0
					female	60 years ou mais	0	0	0	1001-2000	0	D/E	no	3	0	0	1	yes	no	no	yes	no	no	0	1	0	0	0	0	0	0	0	0	0	0	0	0	0	0	0	0	0	0
					male	18 a 59 years	1	0	1	1001-2000	0	C1	no	1	1	0	0	no	no	no	no	no	no	0	1	0	0	0	0	0	0	0	0	0	0	0	0	0	0	0	0	0	0
					female	18 a 59 years	0	0	0		1	D/E	no	1	1	0	1	no	no	no	no	no	yes	0	0	0	0	0	0	0	0	0	0	0	0	0	0	0	0	0	0	0	0
					female	18 a 59 years	0	2	1		0	D/E	no	2	0	0	0	no	no	no	no	no	no	0	1	0	0	0	0	0	0	0	0	0	0	0	0	0	0	0	0	0	0
					male	18 a 59 years	1	3	1	1001-2000	1	D/E	no	1	1	0	0	no	no	no	no	no	no	0	1	0	0	0	0	0	0	0	0	0	0	0	0	0	1	0	1	1	1
					male	18 a 59 years	0	2	0	2001-4000	1	C1	no	3	0		1	no	no	no	no	no	no	0	1	0	0	0	0	0	0	0	0	0	0	0	0	0	0	0	0	0	0
					male	18 a 59 years	1	2	1	1001-2000	1	D/E	no	1	0	0	0	no	no	no	no	no	no	0	1	0	0	0	0	0	0	0	0	0	0	0	0	0	0	0	0	0	0
					female	60 years ou mais	0	2	1	2001-4000	0	D/E	no	2	1	0	1	no	no	yes	yes	no	no	0	0	0	0	0	0	0	0	0	0	0	0	0	0	0	0	0	0	0	0
					female	18 a 59 years	0	3	0	2001-4000	1	C1	no	2	1	0	0	no	no	no	no	no	no	0	0	0	0	0	0	0	0	0	0	0	0	0	0	0	0	0	0	0	0
					female	18 a 59 years	0	2	1	0-1000	0	C1	no	2	1		0	no	no	no	no	no	no	0	0	0	0	0	0	0	0	0	0	0	0	0	1	0	0	0	1	1	1
					male	18 a 59 years	0	3	0	2001-4000	1	C2	no	2	1		0	no	no	no	no	no	no	0	0	0	0	0	0	0	0	0	0	0	0	0	0	0	0	0	0	0	0
					female	18 a 59 years	1	2	1	0-1000	0	D/E	no	2		0	1	no	no	yes	no	no	no	0	0	0	0	0	0	0	0	0	0	0	0	0	0	0	0	0	0	0	0
					female	18 a 59 years	1	2	0	0-1000	0	C1	no	2	1	0	1	no	no	no	yes	no	no	0	0	0	0	0	1	1	0	0	1	0	0	0	0	0	0	1	0	1	1
					female	18 a 59 years	0	2	0	1001-2000	0	C2	yes,more than one cigarette per month in the last 30 days	2	0	0	1	no	no	yes	no	no	no	0	0	0	0	0	0	0	0	0	0	0	0	0	0	1	0	0	0	0	1
					male	18 a 59 years	1	0	0	2001-4000	0	D/E	no	2	1	0	0	no	no	no	no	no	no	0	0	0	0	0	0	0	0	0	0	0	0	0	0	0	0	0	0	0	0
					male	18 a 59 years	0	2	0	2001-4000	1	C2	no	2	1	0	0	no	no	no	no	no	no	0	0	0	0	0	1	1	0	1	0	0	0	0	0	0	0	0	0	0	0
					female	60 years ou mais	1	3	0	2001-4000	1	D/E	no	2	0	0	0	no	no	no	no	no	no	0	0	0	0	0	0	0	0	0	0	0	0	0	0	0	0	0	0	0	0
					female	18 a 59 years	1	2	0	1001-2000	0	C2	no	1	0	0	0	no	no	no	no	no	no	0	0	0	0	0	0	0	0	0	0	0	0	0	0	0	0	0	0	0	0
					female	18 a 59 years	0	3	1	1001-2000	1	C1	no	2	1	0	1	no	yes	no	no	no	no	1	0	0	0	0	0	0	0	0	0	0	0	0	0	0	0	0	0	0	0
					male	18 a 59 years	0	2	1		0	C1	no	2	1	0	1	no	no	no	no	no	yes	0	0	0	0	0	0	0	0	0	0	0	0	0	0	0	0	0	0	0	0
					male	60 years ou mais	0	0	0	1001-2000	0	C2	no	2	1		2	yes	no	no	yes	yes	no	1	1	1	0	0	1	1	0	0	1	0	0	0	0	0	0	0	0	0	0
					male	18 a 59 years	0	0	1	1001-2000	1	C2	no	2	1	0	0	no	no	no	no	no	no	0	0	0	0	1	0	0	0	0	0	0	0	0	0	0	0	0	0	0	0
					male	18 a 59 years	0	2	1	1001-2000	1	C1	no	2	1	0	0	no	no	no	no	no	no	0	0	0	0	0	0	0	0	0	0	0	0	0	0	0	0	0	0	0	0
					female	18 a 59 years	0	3	1	1001-2000	1	C2	no	1	0		1	no	yes	no	no	no	no	0	0	0	0	0	0	0	0	0	0	0	0	0	0	0	0	0	0	0	0
					male	18 a 59 years	0	0	1	0-1000	1	D/E	no	2	0	0	1	no	yes	no	no	no	no	0	0	0	0	0	0	0	0	0	0	0	0	0	0	0	0	0	1	0	1
					female	18 a 59 years	0	0	1	1001-2000	0	C2	ex-smoker	2	1	0	1	no	no	yes	no	yes	no	0	0	0	0	0	0	0	0	0	0	0	0	0	1	0	0	0	0	1	1
					female	18 a 59 years	0	3	0	4000 ou +	1	C1	no	2	1	0	1	no	no	no	no	no	yes	0	0	0	0	0	0	0	0	0	0	0	0	0	0	0	0	0	0	0	0
					male	18 a 59 years	0	3	1		1	C2	no	2	0	0	0	no	no	no	no	no	no	0	0	1	0	0	0	0	0	0	0	0	0	0	0	0	0	0	0	0	0
					female	18 a 59 years	0	0	0	0-1000	1	C2	no	1	1	0	2	yes	yes	yes	yes	no	no	1	1	0	0	0	1	1	0	1	0	1	0	1	0	0	0	0	0	0	0
					male	18 a 59 years	0	3	1	1001-2000	0	C2	no	3	0		1	no	no	yes	no	no	no	0	1	0	0	0	0	0	0	0	0	0	0	0	0	0	0	0	0	0	0
					male	18 a 59 years	1	2	1	2001-4000	0	C1	no	3	0	0	0	no	no	no	no	no	no	0	1	0	0	0	0	0	0	0	0	0	0	0	0	0	0	0	0	0	0
					female	18 a 59 years	1	3	1	1001-2000	1	D/E	no	1	1	0	1	no	no	yes	no	no	yes	0	0	0	0	0	0	1	0	0	0	0	0	1	0	0	0	0	0	0	0
					female	18 a 59 years	0	2	0	0-1000	1	C2	no	2	0	0	0	no	no	no	no	no	no	0	1	0	0	0	0	0	0	0	0	0	0	0	0	0	1	1	0	1	1
					male	18 a 59 years	0	2	0	1001-2000	0	C2	no	2	1		1	no	yes	yes	no	no	no	0	1	0	0	0	0	1	0	0	0	0	0	1	0	0	0	0	0	0	0
					male	60 years ou mais	1	0	0	2001-4000	1	B2	ex-smoker	2	1	0	1	no	no	no	yes	no	no	1	0	0	0	0	0	0	0	0	0	0	0	0	0	0	0	0	0	0	0
					male	18 a 59 years	0	2	1	2001-4000	1	B2	no	3	1	0	1	no	no	no	no	no	no	0	0	0	0	0	0	0	0	0	0	0	0	0	0	0	0	0	0	0	0
					female	18 a 59 years	1	2	1	0-1000	0	C2	no	1	1	0	1	no	no	no	no	no	yes	0	1	0	0	0	0	0	0	0	0	0	0	0	0	1	0	1	0	1	1
					female	18 a 59 years	1	2	0	0-1000	0	D/E	no	1	0	0	1	no	yes	no	no	no	no	0	1	1	0	0	0	1	0	0	0	0	0	1	1	1	1	1	1	1	1
					male	60 years ou mais	1	0	0	2001-4000	0	D/E	ex-smoker	1	1	0	2	yes	no	no	yes	no	no	1	0	0	0	0	0	0	0	0	0	0	0	0	0	0	0	0	0	0	0
					female	18 a 59 years	0	0	0	0-1000	0	C2	ex-smoker	1	0	0	1	no	yes	yes	no	no	no	0	1	0	0	0	0	1	0	0	0	0	0	1	0	0	0	0	0	0	0
					female	18 a 59 years	0	3	1	2001-4000	0	D/E	no	1	1		2	no	yes	yes	yes	yes	no	0	0	0	0	1	0	1	0	0	0	0	0	1	1	1	0	1	0	1	1
					female	60 years ou mais	0	0	0	0-1000	0	D/E	ex-smoker	0	1	0	2	yes	no	yes	yes	yes	yes	1	0	0	0	1	1	1	0	0	1	0	0	0	0	0	0	0	0	0	0
					male	18 a 59 years	0	2	0	1001-2000	1	B2	no	2	1	0	0	no	no	no	no	no	no	0	0	0	0	0	0	0	0	0	0	0	0	0	0	0	0	0	0	0	0
					male	18 a 59 years	0	2	0	2001-4000	0	C2	ex-smoker	2	1	0	1	no	yes	yes	no	no	no	0	0	1	0	0	1	1	1	0	1	1	0	1	0	0	0	0	0	0	0
					female	18 a 59 years	0	3	0	1001-2000	1	D/E	no	1	0	0	2	no	yes	yes	no	no	no	0	1	0	0	1	1	1	0	0	0	1	0	0	0	1	0	0	1	0	1
					male	18 a 59 years	0	2	1	2001-4000	0	D/E	no	2	1	0	0	no	no	no	no	no	no	0	0	0	0	0	0	1	0	0	0	0	0	1	0	0	0	0	0	0	0
					female	60 years ou mais	1	0	1	0-1000	0	D/E	no	1	1	1	2	yes	no	yes	yes	no	no	1	0	0	0	0	0	0	0	0	0	0	0	0	1	1	0	0	1	1	1
					female	18 a 59 years	1	2	1	1001-2000	1	D/E	no	2	1	0	1	no	no	no	no	no	yes	0	1	0	1	1	0	0	0	0	0	0	0	0	0	0	0	0	0	0	0
					female	18 a 59 years	0	2	0	0-1000	0	D/E	yes,more than one cigarette per month in the last 30 days	2	0	0		no	no	no	no	no	no	0	1	0	0	0	0	0	0	0	0	0	0	0	0	0	0	0	0	0	0
					male	18 a 59 years	0	2	0	1001-2000	1	C2	no	2	0	0	0	no	no	no	no	no	no	0	1	0	0	0	0	0	0	0	0	0	0	0	0	0	0	0	0	0	0
					female	18 a 59 years	1	2	0	0-1000	1	D/E	no	1	1	0	1	no	no	no	no	no	yes	0	1	0	0	0	0	0	0	0	0	0	0	0	0	0	0	0	0	0	0
					female	18 a 59 years	1	0	1	0-1000	0	D/E	ex-smoker	1	1	0	1	no	yes	yes	no	no	no	0	1	0	0	1	0	0	0	0	0	0	0	0	1	0	0	0	0	1	1
					female	18 a 59 years	0	0	1	1001-2000	0	D/E	no	2	0	0	0	no	no	no	no	no	no	0	0	0	0	0	0	0	0	0	0	0	0	0	0	0	0	0	0	0	0
					female	18 a 59 years	0	2	0	0-1000	0	D/E	no	2	1		1	no	no	no	no	no	yes	0	1	0	0	0	0	0	0	0	0	0	0	0	0	0	1	0	1	1	1
					female	18 a 59 years	1	2	0	0-1000	0	D/E	no	1	1	0	0	no	no	no	no	no	no	0	1	0	0	0	0	0	0	0	0	0	0	0	0	1	0	0	0	0	1
					female	60 years ou mais	1	0	0	1001-2000	1	D/E	no	2	1		1	no	no	no	yes	no	no	0	0	1	0	0	0	0	0	0	0	0	0	0	0	0	0	0	0	0	0
					male	18 a 59 years	0	2	1	1001-2000	1	C1	ex-smoker	3	1		0	no	no	no	no	no	no	0	0	0	0	0	1	1	1	0	0	0	0	0	0	0	0	0	0	0	0
					male	18 a 59 years	0	2	1		1	C2	no	3	0	0	0	no	no	no	no	no	no	0	0	0	0	0	0	0	0	0	0	0	0	0	1	0	0	0	0	1	1
					male	60 years ou mais	0	0	0	2001-4000	1	C1	no	1	1	0	2	no	no	no	yes	yes	no	0	1	0	0	0	0	0	0	0	0	0	0	0	0	1	0	1	0	1	1
					male	18 a 59 years	0	3	0	2001-4000	0	C2	no	2	1	0	0	no	no	no	no	no	no	0	0	0	0	0	0	0	0	0	0	0	0	0	0	1	0	0	0	0	1
					female	18 a 59 years	0	0	0		1	D/E	no	1	1		2	no	no	no	yes	no	yes	0	1	0	0	0	0	0	0	0	0	0	0	0	0	0	0	0	0	0	0
					male	18 a 59 years	0	3	1		1	C2	no	3	1	0	1	no	no	no	no	no	yes	0	0	0	0	0	0	0	0	0	0	0	0	0	0	0	0	0	0	0	0
					female	18 a 59 years	0	2	1	0-1000	0	D/E	yes,more than one cigarette per month in the last 30 days	1	0			no	yes	no	no	no	no	1	1	0	0	0	0	0	0	0	0	0	0	0	0	0	0	0	0	0	0
					male	18 a 59 years	0	2	0	0-1000	1	C2	no	3	1	0	0	no	no	no	no	no	no	0	0	0	0	0	0	0	0	0	0	0	0	0	0	0	0	0	0	0	0
					female	18 a 59 years	0	0	1	1001-2000	0	D/E	no	2	1	0	1	no	no	no	yes	no	no	0	0	0	0	0	0	0	0	0	0	0	0	0	0	0	0	0	0	0	0
					female	18 a 59 years	1	0	1	0-1000	0	D/E	yes,more than one cigarette per month in the last 30 days	1	1	0	1	no	no	yes	no	no	no	0	0	0	0	0	0	1	0	0	0	0	0	1	0	0	0	0	0	0	0
					male	18 a 59 years	1	3	0	1001-2000	0	C1	no	2	1		0	no	no	no	no	no	no	0	0	0	0	0	0	0	0	0	0	0	0	0	0	0	1	0	0	1	1
					female	18 a 59 years	0	2	0	1001-2000	0	D/E	no	2	0	0	1	no	yes	no	no	no	no	0	0	0	0	0	1	1	0	0	0	1	0	0	0	0	0	0	0	0	0
					female	18 a 59 years	0	2	1	1001-2000	0	D/E	yes,more than one cigarette per month in the last 30 days	3	1	0	1	no	no	no	yes	no	no	0	0	0	0	0	0	0	0	0	0	0	0	0	0	0	0	0	0	0	0
					female	18 a 59 years	0	3	0	2001-4000	0	B2	no	2	0	0	0	no	no	no	no	no	no	0	0	0	0	0	0	0	0	0	0	0	0	0	0	0	0	0	0	0	0
					female	18 a 59 years	0	2	1	2001-4000	0	C1	no	1	1	0	1	no	no	yes	no	no	no	0	0	0	0	0	0	0	0	0	0	0	0	0	0	0	0	0	0	0	0
					female	18 a 59 years	0	3	1	4000 ou +	1	B2	ex-smoker	3	0		1	no	no	yes	no	no	no	0	0	0	0	0	0	0	0	0	0	0	0	0	0	0	0	0	0	0	0
					female	18 a 59 years	0	2	1	1001-2000	0	D/E	yes,more than one cigarette per month in the last 30 days	3	1		0	no	no	no	no	no	no	0	0	0	0	0	0	0	0	0	0	0	0	0	0	0	0	0	0	0	0
					female	18 a 59 years	0	2	0		0	C1	no	3	1	0	0	no	no	no	no	no	no	0	1	1	0	0	0	0	0	0	0	0	0	0	0	0	0	0	0	0	0
					female	18 a 59 years	0	3	1	2001-4000	1	B2	no	3	0		0	no	no	no	no	no	no	0	0	0	0	0	0	0	0	0	0	0	0	0	0	0	0	0	0	0	0
					female	18 a 59 years	0	0	1	0-1000	0	D/E	no	0	1		1	no	yes	yes	no	no	no	0	1	1	0	0	1	1	0	0	0	1	0	0	0	0	0	0	0	0	0
					male	18 a 59 years	0	3	0		1		no	3	1		0	no	no	no	no	no	no	0	0	0	0	0	0	0	0	0	0	0	0	0	0	0	0	0	0	0	0
					female	18 a 59 years	1	2	1	0-1000	1	D/E	yes,more than one cigarette per month in the last 30 days	2	0	0	1	no	yes	yes	no	no	no	0	1	0	0	0	0	0	0	0	0	0	0	0	0	0	0	0	1	0	1
					female	18 a 59 years	0	3	0	2001-4000	0	C2	no	2	1	0	1	no	yes	no	yes	no	no	0	0	0	0	0	0	0	0	0	0	0	0	0	0	0	0	0	0	0	0
					male	60 years ou mais	0	0	1	2001-4000	1	C2	ex-smoker	1	0		1	no	no	yes	no	no	no	0	0	0	0	0	0	0	0	0	0	0	0	0	0	0	1	0	0	1	1
					male	18 a 59 years	0	0	1	1001-2000	0	C2	ex-smoker	2	1	0	0	no	no	no	no	no	no	0	0	0	1	0	0	0	0	0	0	0	0	0	0	0	0	0	0	0	0
					female	18 a 59 years	0	0	1	0-1000	1	D/E	no	2	1	0	0	no	no	no	no	no	no	0	0	0	0	0	0	0	0	0	0	0	0	0	0	0	0	0	0	0	0
					male	18 a 59 years	0	2	1	2001-4000	1	B2	no	2	0	0	1	no	yes	no	no	no	no	0	0	0	0	0	0	0	0	0	0	0	0	0	0	0	0	0	0	0	0
					male	18 a 59 years	0	2	1	2001-4000	0	C1	no	2	1	0	0	no	no	no	no	no	no	0	0	0	0	0	0	0	0	0	0	0	0	0	0	0	0	0	0	0	0
					female	18 a 59 years	0	2	1	1001-2000	0	B2	no	0	0		2	no	yes	yes	no	no	yes	1	0	0	1	0	0	0	0	0	0	0	0	0	1	1	1	0	1	1	1
					male	18 a 59 years	1	2	1		1	B2	no	3	1	0	1	no	no	no	yes	no	yes	0	0	0	0	0	0	0	0	0	0	0	0	0	1	0	0	0	0	1	1
					female	18 a 59 years	0	3	1	2001-4000	1	B2	no	2	1		1	no	yes	no	no	no	no	0	0	0	0	0	0	0	0	0	0	0	0	0	1	1	0	0	0	1	1
					female	18 a 59 years	0	2	0	1001-2000	1	C1	no	1	1		1	no	yes	no	no	no	no	0	0	1	0	0	1	1	1	0	0	0	0	0	0	0	0	0	0	0	0
					female	18 a 59 years	0	2	0	0-1000	1	B2	no	1	1	0	1	no	yes	no	no	no	no	0	1	0	0	0	0	0	0	0	0	0	0	0	0	0	0	0	0	0	0
					female	18 a 59 years	0	2	0	2001-4000	0	C1	no	2	1	0	1	no	yes	no	no	no	no	0	0	0	0	0	0	0	0	0	0	0	0	0	0	0	1	0	0	1	1
					male	18 a 59 years	1	2	0	2001-4000	1	C1	no	2	1			no	no	no	no	no	no	1	0	0	0	0	0	0	0	0	0	0	0	0	0	0	0	0	0	0	0
					female	18 a 59 years	0	2	0	1001-2000	1	D/E	no	3	1		0	no	no	no	no	no	no	0	0	0	0	0	0	0	0	0	0	0	0	0	0	0	0	0	0	0	0
					female	18 a 59 years	0	2	1	1001-2000	0	D/E	no	2	1		0	no	no	no	no	no	no	0	1	0	0	0	0	0	0	0	0	0	0	0	0	0	0	0	1	0	1
					male	18 a 59 years	0	2	1	4000 ou +	1	C2	no	3	1	0	0	no	no	no	no	no	no	0	0	0	0	0	0	0	0	0	0	0	0	0	0	0	0	0	0	0	0
					male	18 a 59 years	0	2	1	2001-4000	1	C1	no	2	1	0	1	no	no	no	yes	no	no	0	1	0	0	0	0	0	0	0	0	0	0	0	0	0	0	0	0	0	0
					female	18 a 59 years	0	3	1		0	C1	no	1	0	0	1	no	no	no	yes	no	no	0	0	0	0	0	1	1	0	0	0	1	0	0	1	1	0	0	1	1	1
					male	18 a 59 years	0	2	1	2001-4000	1	C1	no	3	1	0	0	no	no	no	no	no	no	0	0	1	0	0	0	0	0	0	0	0	0	0	0	0	0	0	0	0	0
					male	18 a 59 years	0	2	1	2001-4000	1	C2	no	1	1	0	2	no	yes	yes	no	no	yes	0	0	0	0	0	0	0	0	0	0	0	0	0	0	0	0	0	0	0	0
					male	18 a 59 years	0	3	0	4000 ou +	1	B1	ex-smoker	3	1	0	1	no	no	no	no	no	no	0	0	0	0	0	0	0	0	0	0	0	0	0	0	0	0	0	0	0	0
					female	18 a 59 years	0	2	1	1001-2000	0		no	1	1	0	0	no	no	no	no	no	no	0	0	0	0	0	0	0	0	0	0	0	0	0	0	0	1	0	0	1	1
					female	18 a 59 years	0	2	0	0-1000	0	C2	no	2	1	0	0	no	no	no	no	no	no	0	0	0	0	0	0	0	0	0	0	0	0	0	0	0	0	0	0	0	0
					female	18 a 59 years	1	2	0	2001-4000	1	C2	no	2	1	0	2	yes	no	no	no	yes	no	1	0	0	0	0	0	0	0	0	0	0	0	0	0	1	0	0	0	0	1
					female	18 a 59 years	1	3	0	0-1000	0	C2	no	2	1	0	0	no	no	no	no	no	no	0	0	0	0	0	0	0	0	0	0	0	0	0	1	0	0	1	1	1	1
					male	18 a 59 years	0	0	1	0-1000	1	D/E	yes,more than one cigarette per month in the last 30 days	2	1	0	0	no	no	no	no	no	no	0	0	0	0	0	0	0	0	0	0	0	0	0	0	0	0	0	1	0	1
					female	18 a 59 years	1	2	1	0-1000	0	D/E	no	0	1	0	2	no	yes	yes	no	yes	yes	0	1	0	0	0	1	1	0	0	1	0	0	0	1	1	0	0	1	1	1
					male	18 a 59 years	0	3	0	2001-4000	1	B2	no	3	1	0	0	no	no	no	no	no	no	0	0	0	0	0	0	0	0	0	0	0	0	0	0	0	0	0	0	0	0
					female	18 a 59 years	0	3	0	2001-4000	0	B2	no	2	1		1	no	yes	yes	no	no	no	0	0	0	0	0	0	0	0	0	0	0	0	0	0	0	0	0	0	0	0
					male	18 a 59 years	1	2	0	2001-4000	0	C1	no	2	0	0	0	no	no	no	no	no	no	0	0	1	0	0	0	0	0	0	0	0	0	0	0	0	0	0	0	0	0
					female	18 a 59 years	1	0	0	0-1000	0	D/E	no	1	1	0	0	no	no	no	no	no	no	0	1	0	0	0	0	0	0	0	0	0	0	0	0	0	0	0	1	0	1
					female	18 a 59 years	1	0	1	1001-2000	0	D/E	yes,more than one cigarette per month in the last 30 days	2	1	0	1	no	no	yes	no	no	no	0	0	0	0	0	0	0	0	0	0	0	0	0	0	0	0	0	0	0	0
					male	18 a 59 years	1	3	0	2001-4000	1	C2	no	3	1	0	0	no	no	no	no	no	no	0	0	0	0	0	1	1	0	0	0	1	0	0	0	0	0	0	0	0	0
					male	60 years ou mais	0	0	1	2001-4000	0	D/E	ex-smoker	2	1	0	1	no	no	no	yes	no	no	0	1	0	0	0	0	0	0	0	0	0	0	0	0	0	0	0	0	0	0
					male	18 a 59 years	0	0	0	1001-2000	1	C2	ex-smoker	2	1	0	1	no	no	no	yes	no	no	0	0	0	0	0	0	0	0	0	0	0	0	0	0	0	0	0	0	0	0
					male	18 a 59 years	0	2	0	1001-2000	0	B2	no	2	1		1	no	no	no	yes	no	no	0	1	1	0	0	1	1	0	0	1	0	0	0	0	0	0	0	0	0	0
					male	18 a 59 years	1	0	0	1001-2000	1	C1	no	2	0	0	0	no	no	no	no	no	no	0	0	0	0	0	1	1	1	0	0	0	0	0	0	0	0	0	0	0	0
					male	18 a 59 years	0	2	0	2001-4000	1	C2	no	3	1	0	0	no	no	no	no	no	no	0	0	0	0	0	0	0	0	0	0	0	0	0	0	0	0	0	0	0	0
					male	18 a 59 years	0	0	0	1001-2000	1	D/E	no	2	1	0	0	no	no	no	no	no	no	0	0	0	0	0	0	0	0	0	0	0	0	0	0	0	0	0	0	0	0
					female	18 a 59 years	0	2	0	0-1000	1	D/E	no	2	1	0	1	no	yes	yes	no	no	no	0	0	1	0	0	0	1	0	0	0	0	0	1	1	0	0	0	0	1	1
					female	18 a 59 years	1	2	0	1001-2000	0	D/E	no	0	1		1	no	no	yes	yes	no	no	0	1	0	0	1	0	0	0	0	0	0	0	0	1	1	0	0	0	1	1
					male	18 a 59 years	1	0	0		0	D/E	ex-smoker	1	0	0	0	no	no	no	no	no	no	0	1	0	0	0	0	0	0	0	0	0	0	0	0	0	0	0	0	0	0
					female	18 a 59 years	0	3	0	1001-2000	0	C2	no	2	0	0	1	no	no	no	yes	yes	no	0	0	0	0	0	0	0	0	0	0	0	0	0	0	1	0	0	0	0	1
					male	18 a 59 years	0	2	0	1001-2000	0	C2	no	2	1		0	no	no	no	no	no	no	0	0	0	0	0	0	0	0	0	0	0	0	0	0	0	0	0	0	0	0
					male	60 years ou mais	0	3	0						0																							0			0
					female	60 years ou mais	0	0	1	0-1000	0	D/E	yes,more than one cigarette per month in the last 30 days	0				yes		yes	yes	yes	yes	1	1	0	0	0	1	1	1	1	0	0	0	1	0	0	0	0	0	0	0
					female	18 a 59 years	0	2	0	0-1000	1	D/E	no	2	1	0	0	no	no	no	no	no	no	0	1	0	0	0	0	0	0	0	0	0	0	0	0	0	0	0	0	0	0
					female	18 a 59 years	0	2	0	0-1000	1	D/E	no	2	1	0	1	yes	no	no	yes	no	no	0	1	0	0	0	1	1	0	0	0	1	0	0	0	1	0	0	0	0	1
					female	18 a 59 years	0	3	0	2001-4000	0	B1	no	2	1	0	1	no	yes	no	no	no	yes	0	0	1	0	0	1	1	1	0	0	0	0	1	0	0	0	0	0	0	0
					male	18 a 59 years	1	0	0	2001-4000	1	D/E	ex-smoker	1	1		1	no	no	no	no	no	no	1	1	0	1	0	0	0	0	0	0	0	0	0	0	0	0	1	0	1	1
					female	18 a 59 years	0	2	0	1001-2000	1	D/E	ex-smoker	1	0		0	no	no	no	no	no	no	0	0	0	0	1	0	0	0	0	0	0	0	0	1	1	0	0	0	1	1
					male	18 a 59 years	0	0	0		0	C2	no	2	0		0	no	no	no	no	no	no	0	0	0	0	0	0	0	0	0	0	0	0	0	0	0	0	0	0	0	0
					male	18 a 59 years	0	0	0	2001-4000	0	C2	yes,more than one cigarette per month in the last 30 days	2	0	0	0	no	no	no	no	no	no	0	0	0	0	1	0	0	0	0	0	0	0	0	0	1	0	0	0	0	1
					female	18 a 59 years	0	2	1	1001-2000	0	D/E	no	1	0	0	2	no	yes	no	no	yes	yes	0	1	0	0	0	1	1	0	0	1	0	0	0	1	0	1	1	0	1	1
					male	18 a 59 years	1	2	0	4000 ou +	1	C1	no	3	1	0	0	no	no	no	no	no	no	0	0	0	0	0	0	0	0	0	0	0	0	0	0	0	0	0	0	0	0
					female	18 a 59 years	0	2	0	0-1000	0	C1	no	1	1	0	1	yes	no	no	yes	no	no	0	0	0	0	0	0	0	0	0	0	0	0	0	0	0	0	0	0	0	0
					female	18 a 59 years	0	2	0	0-1000	0	C2	no	1	1	0	1	no	no	no	yes	no	no	0	0	0	0	1	0	0	0	0	0	0	0	0	0	0	0	0	0	0	0
					female	18 a 59 years	0	2	1	1001-2000	0	C2	no	2	1	0	1	no	no	yes	no	no	no	0	0	0	0	0	0	0	0	0	0	0	0	0	0	0	0	0	0	0	0
					male	18 a 59 years		3	0	2001-4000	1	C2	no	2	1	0	0	no	no	no	no	no	no	0	0	0	0	0	0	0	0	0	0	0	0	0	0	0	0	0	0	0	0
					female	18 a 59 years	0	3	0	0-1000	0	C1	ex-smoker	1	1		2	no	yes	yes	no	no	yes	1	1	1	0	0	1	1	1	0	1	0	1	0	0	0	0	0	0	0	0
					female	18 a 59 years	0	3	0	0-1000	0	C2	no	2	0	0	0	no	no	no	no	no	no	0	0	0	0	0	0	0	0	0	0	0	0	0	0	0	0	0	0	0	0
					male	18 a 59 years	1	2	1	4000 ou +	1	C1	no	2	1	0	1	no	yes	no	no	no	no	0	0	0	0	0	0	0	0	0	0	0	0	0	0	0	1	0	1	1	1
					male	18 a 59 years	0	2	0	1001-2000	0	C1	ex-smoker	0	1	0		no	yes	no	no		no	1	1		0	1	1	1	1	0	1	1	0	0	0	0	0	0	0	0	0
					male	18 a 59 years	1	2	1	4000 ou +	1	C1	no	1	1		0	no	no	no	no	no	no	0	0	0	0	0	0	0	0	0	0	0	0	0	1	0	0	0	0	1	1
					male	18 a 59 years	0	3	0		1	B2	no	3	0	0	0	no	no	no	no	no	no	0	0	0	0	0	0	0	0	0	0	0	0	0	0	0	0	0	0	0	0
					female	18 a 59 years	0	2	0	0-1000	0	C2	no	2	0	0	1	no	no	no	no	no	no	1	0	0	0	0	0	0	0	0	0	0	0	0	0	0	0	0	0	0	0
					male	60 years ou mais	1	0	0	0-1000	0	C2	ex-smoker	1	0		2	no	no	no	yes	yes	yes	0	1	1	1	1	1	1	0	0	1	0	0	0	0	0	1	0	0	1	1
					female	18 a 59 years	0	3	0	4000 ou +	1	B2	no	2	0	0	1	no	no	no	yes	no	yes	0	1	1	1	0	1	1	1	0	1	0	0	0	0	0	0	0	0	0	0
					female	18 a 59 years	0	3	1	2001-4000	1	C1	no	2	1	0	1	no	no	no	no	no	no	1	0	1	0	0	0	0	0	0	0	0	0	0	0	0	0	0	0	0	0
					female	60 years ou mais	0	3	1	4000 ou +	0	B1	no	2	1	0	1	no	no	no	yes	no	no	0	0	0	0	0	0	0	0	0	0	0	0	0	0	0	0	0	0	0	0
					female	18 a 59 years	0	3	1	2001-4000	0	B2	no	2	1	0		no	no	no	no		yes	0	1	1	0	1	0	1	0	0	0	0	1	0	1	0	0	0	1	1	1
					male	18 a 59 years	1	2	0	2001-4000	1	D/E	no	1	1		1	no	yes	no	no	no	yes	0	0	0	0	1	0	0	0	0	0	0	0	0	0	0	0	0	1	0	1
					male	18 a 59 years	0	0	1	2001-4000	1	C1	ex-smoker	2	0	0	0	no	no	no	no	no	no	0	1	0	0	0	0	0	0	0	0	0	0	0	0	0	0	0	0	0	0
					female	18 a 59 years	0	2	1	1001-2000	0	D/E	no	2	1	0	0	no	no	no	no	no	no	0	0	0	0	0	0	0	0	0	0	0	0	0	0	0	0	0	0	0	0
					male	18 a 59 years	1	3	0	2001-4000	1	C1	no	0	1	0	1	no	no	no	yes	no	no	0	1	0	0	0	0	0	0	0	0	0	0	0	0	0	0	0	0	0	0
					female	18 a 59 years	0	0	0	0-1000	0	C1	no	1	1		2	no	yes	yes	no	no	yes	1	1	0	0	0	1	1	0	0	0	1	0	1	0	0	0	1	0	1	1
					female	18 a 59 years	0	2	0	0-1000	0	D/E	no	2	1		2	no	yes	yes	yes	no	yes	1	1	0	0	0	0	0	0	0	0	0	0	0	0	0	0	0	0	0	0
					female	18 a 59 years	1	0	1	1001-2000	0	D/E	no	2	0	0	1	no	no	yes	no	no	no	0	0	0	0	0	0	0	0	0	0	0	0	0	0	0	0	0	0	0	0
					female	18 a 59 years	1	3	1	0-1000	1	D/E	no	2	0		1	no	yes	yes	no	no	no	0	0	0	0	0	0	0	0	0	0	0	0	0	0	0	0	0	0	0	0
					male	18 a 59 years	1	2	0		0	B2	yes,more than one cigarette per month in the last 30 days	2	1	0	0	no	no	no	no	no	no	0	0	0	0	0	0	0	0	0	0	0	0	0	0	0	0	0	0	0	0
					male	18 a 59 years	0	2	0	2001-4000	0	C1	no	2	1	0	1	no	yes	no	no	no	no	0	1	0	0	0	0	0	0	0	0	0	0	0	0	0	0	0	0	0	0
					female	60 years ou mais	0	3	0	2001-4000	0	C2	no	2	1		2	no	yes	yes	no	no	no	0	0	0	0	0	1	1	0	0	1	0	0	0	0	0	0	0	0	0	0
					male	18 a 59 years	1	2	1	1001-2000	0	C2	yes,more than one cigarette per month in the last 30 days	1	1	0	1	no	yes	yes	no	no	no	0	0	0	0	0	0	0	0	0	0	0	0	0	1	0	0	0	0	1	1
					male	18 a 59 years	1	2	0	2001-4000	0	C2	no	1	1		1	no	no	no	yes	yes	no	0	0	0	0	0	0	0	0	0	0	0	0	0	0	1	0	1	0	1	1
					male	18 a 59 years	1	0	1	1001-2000	1	C2	no	2	1	0	1	no	no	no	no	no	no	0	0	0	0	0	0	0	0	0	0	0	0	0	0	0	0	0	0	0	0
					female	60 years ou mais	0	0	0	2001-4000	0	C2	no	0	1		2	yes	no	no	no	no	yes	0	1	0	0	0	0	0	0	0	0	0	0	0	0	0	0	0	0	0	0
					female	18 a 59 years	0	3	1	2001-4000	1	C2	no	2	1		1	no	no	no	no	no	no	0	1	1	0	0	0	0	0	0	0	0	0	0	0	0	1	0	0	1	1
					male	18 a 59 years	1	2	1	1001-2000	1	D/E	no	2	1	0	1	no	no	no	no	no	no	0	1	0	0	0	0	0	0	0	0	0	0	0	0	0	0	0	0	0	0
					male	18 a 59 years	0	0	1	2001-4000	0	C2	no	2	1	0	0	no	no	no	no	no	no	0	0	0	0	0	0	0	0	0	0	0	0	0	0	0	0	0	1	0	1
					female	18 a 59 years	0	0	1		0	C2	ex-smoker	1	0		2	yes	no	no	yes	yes	yes	1	1	0	0	0	0	0	0	0	0	0	0	0	0	0	0	0	0	0	0
					male	18 a 59 years	0	3	0	4000 ou +	1	B2	ex-smoker	2	1	0	2	no	yes	yes	yes	no	yes	0	1	1	0	1	1	1	0	0	1	1	1	1	0	0	0	0	0	0	0
					female	18 a 59 years	1	3	0	2001-4000	0	B2	no	1	0	0	2	no	yes	yes	no	no	no	1	1	0	0	0	1	1	0	0	0	1	1	0	0	0	0	0	0	0	0
					male	18 a 59 years	0	3	1	4000 ou +	1	B1	yes,more than one cigarette per month in the last 30 days	2	1	0	1	no	no	no	no	no	yes	0	0	0	0	0	0	0	0	0	0	0	0	0	0	0	0	0	0	0	0
					female	18 a 59 years	0	3	0	2001-4000	0	C2	ex-smoker	2	1	0	1	no	no	yes	no	no	yes	0	0	1	0	0	0	0	0	0	0	0	0	0		1	0	1	1
					female	18 a 59 years	0	3	1	0-1000	1	B2	no	3	0	0	1	no	no	yes	no	no	no	0	0	0	0	0	0	0	0	0	0	0	0	0	0	0	0	0	0	0	0
					female	60 years ou mais	0		0	1001-2000	0	C2	no	1	0	0		no	yes	yes	yes	yes	yes		1	0	0	1	1	1	0	1	1	0	0	0	0	0	0	0	0	0	0
					female	18 a 59 years	0	2	1	2001-4000	1	C1	ex-smoker	2	1	0	1	yes	no	no	no	no	no	0	1	0	0	0	0	0	0	0	0	0	0	0	0	0	0	0	0	0	0
					female	18 a 59 years	0	3	0	1001-2000	0	C1	no	2	1	0	1	no	yes	no	no	no	no	1	0	0	0	0	0	0	0	0	0	0	0	0	0	0	1	1	0	1	1
					male	18 a 59 years	0	2	0	1001-2000	1	C2	no	1	1	0	0	no	no	no	no	no	no	0	0	0	0	0	0	1	0	0	0	0	0	0	0	1	0	0	1	0	1
					female	18 a 59 years	0	3	0	0-1000	0	C2	no	2	1	0	0	no	no	no	no	no	no	0	1	1	0	0	0	0	0	0	0	0	0	0	0	0	0	0	0	0	0
					female	18 a 59 years	0	3	0	4000 ou +	1	B1	no	3	0	0	0	no	no	no	no	no	no	0	0	1	0	0	0	0	0	0	0	0	0	0	0	0	0	0	0	0	0
					female	18 a 59 years	0	3	0	1001-2000	1	B2	ex-smoker	2	0	0	1	no	no	no	no	no	no	1	0	1	0	0	0	0	0	0	0	0	0	0	1	1	1	1	1	1	1
					female	18 a 59 years	0	3	1	0-1000	0	C2	no	1	1	0	1	no	no	no	no	no	yes	0	1	1	0	1	0	0	0	0	0	0	0	0	0	0	0	0	0	0	0
					female	18 a 59 years	0	3	1	0-1000	0	C2	no	0			0	no	no	no	no	no	no	0	0	1	0	0	0	0	0	0	0	0	0	0	0	0	0	0	0	0	0
					female	18 a 59 years	0	3	0	2001-4000	0	C1	no	2	1	0	0	no	no	no	no	no	no	0	0	1	0	0	1	1	0	0	1	0	1	0	0	0	0	0	0	0	0
					female	18 a 59 years	0	0	0	0-1000	0	C2	no	1	1	0	1	no	yes	yes	no	no	no	0	0	0	0	0	0	0	0	0	0	0	0	0	0	0	0	0	0	0	0
					female	18 a 59 years	0	2	1	1001-2000	1	C2	no	3	0	0	1	no	no	no	no	yes	no	0	0	0	0	1	0	0	0	0	0	0	0	0	0	0	0	0	0	0	0
					female	18 a 59 years	0	0	0	0-1000	0	C2	no	2	1		1	no	no	no	yes	yes	no	0	0	0	0	0	0	0	0	0	0	0	0	0	0	0	0	0	0	0	0
					female	18 a 59 years	1	2	1	0-1000	0	D/E	yes,more than one cigarette per month in the last 30 days	2	1	0	1	no	no	no	yes	no	no	0	0	0	0	0	0	0	0	0	0	0	0	0	0	0	0	0	0	0	0
					male	18 a 59 years	0	0	0	2001-4000	0	C2	yes,more than one cigarette per month in the last 30 days	2	0		1	no	no	no	yes	yes	no	0	1	0	0	0	0	0	0	0	0	0	0	0	0	0	0	0	0	0	0
					female	18 a 59 years	0	2	0	1001-2000	1	C2	no	1	1	0	1	no	no	no	no	no	no	0	1	1	0	0	1	1	0	0	1	0	0	0	0	0	0	0	0	0	0
					male	18 a 59 years	0	3	1	2001-4000	1	C2	no	1	1	0	0	no	no	no	no	no	no	0	1	1	0	0	1	1	0	0	0	1	0	1	0	0	0	0	0	0	0
					female	18 a 59 years	0	2	0	1001-2000	0	C2	no	2	1	0	0	no	no	no	no	no	no	0	0	0	0	0	0	0	0	0	0	0	0	0	0	0	0	0	0	0	0
					male	18 a 59 years	1	0	0	0-1000	0	D/E	no	2	0	0	0	no	no	no	no	no	no	0	0	0	0	0	0	0	0	0	0	0	0	0	0	0	0	0	0	0	0
					female	18 a 59 years	0	2	0						0	0																						0			0
					male	18 a 59 years	0	3	0	2001-4000	1	C1	no	3	1	0	1	no	yes	no	no	no	yes	0	0	1	0	0	1	1	0	0	1	0	0	0	0	0	0	0	0	0	0
					female	18 a 59 years	0	2	0	2001-4000	0	C2	no	2	1	0	0	no	no	no	no	no	no	0	1	0	0	0	0	0	0	0	0	0	0	0	0	0	1	1	0	1	1
					male	18 a 59 years	0	2	0	2001-4000	1	C1	no	1	0	0	1	no	no	yes	no	no	no	0	0	0	0	0	0	0	0	0	0	0	0	0	1	1	1	1	1	1	1
					male		0	3	0		1	C2	no	2	0	0	1	no	no	no	no	no	yes	0	0	0	0	0	0	1	0	0	0	0	1	0	0	0	0	0	0	0	0
					female	18 a 59 years					1		no	1	1			yes	yes	no	yes	no	no	0	1	0	0	0	1	1	0	0	1	0	0	0	0	0	0	0	0	0	0
					male	18 a 59 years	1	2	0	4000 ou +	1	C2	no	3	0	0	0	no	no	no	no	no	no	0	1	0	0	0	0	0	0	0	0	0	0	0	0	0	0	0	0	0	0
					male	18 a 59 years	1	0	0		1	D/E	no	2	1		0	no	no	no	no	no	no	0	0	0	0	0	0	0	0	0	0	0	0	0	0	0	0	0	0	0	0
					male	18 a 59 years	0	0	1	1001-2000	0	C2	yes,more than one cigarette per month in the last 30 days	1	1	0	2	no	no	no	yes	no	yes	1	1	0	0	0	0	0	0	0	0	0	0	0	0	0	0	0	0	0	0
					male	60 years ou mais	0	3	0	2001-4000	1	C2	no	3	1		0	no	no	no	no	no	no	0	0	0	0	0	0	0	0	0	0	0	0	0	0	0	0	0	0	0	0
					female	18 a 59 years	0	0	1	1001-2000	0	D/E	no	2	1	0	2	no	no	no	yes	no	no	1	0	0	0	0	0	0	0	0	0	0	0	0	0	0	0	0	0	0	0
					female	18 a 59 years	0	3	0	1001-2000	0	C2	no	1	1	0	0	no	no	no	no	no	no	0	1	0	0	0	0	0	0	0	0	0	0	0	0	1	0	0	0	0	1
					male	18 a 59 years	0	3	0	4000 ou +	0	C1	no	2	1	0	0	no	no	no	no	no	no	0	0	0	0	0	0	0	0	0	0	0	0	0	0	0	0	0	0	0	0
					female	18 a 59 years	0	3	0	1001-2000	1	C2	no	2	0	0	0	no	no	no	no	no	no	0	0	0	0	0	0	0	0	0	0	0	0	0	0	0	0	0	0	0	0
					male	60 years ou mais	0	0	1	0-1000	0	D/E	no	1	0	0	1	no	no	no	no	no	yes	1	0	0	0	0	0	0	0	0	0	0	0	0	1	0	1	0	0	1	1
					female	18 a 59 years	0	2	0	0-1000	0	C2	no	1	1	0	1	no	no	no	yes	yes	no	0	1	0	0	0	0	0	0	0	0	0	0	0	0	0	0	0	0	0	0
					male	18 a 59 years	0	3	0	1001-2000	1	C2	no	2	0	0	0	no	no	no	no	no	no	0	1	0	0	0	0	0	0	0	0	0	0	0	0	0	0	0	0	0	0
					male	18 a 59 years	0	2	0	2001-4000	0	C2	no	1	1	0	0	no	no	no	no	no	no	0	0	0	0	0	0	0	0	0	0	0	0	0	0	0	0	0	0	0	0
					male	18 a 59 years	0	2	0	2001-4000	1	C1	no	2	1	0	1	no	no	no	yes	no	yes	0	0	0	0	0	1	1	0	0	1	0	0	0	0	0	0	0	0	0	0
					female	18 a 59 years	0	2	0	1001-2000	0	C2	no	2	0	0									0	0	0	0	1	1	0	0	1	0	0	0	0	0	0	0	0	0	0
					female	18 a 59 years	0	2	1	0-1000	0	B2	yes,more than one cigarette per month in the last 30 days	1	1	0	1	no	yes	no	no	no	no	1	1	0	0	0	1	1	0	0	0	1	0	1	1	1	1	1	1	1	1
					female	18 a 59 years	0	3	1	4000 ou +	1	B1	no	3	0	0	1	no	yes	no	no	no	no	0	0	1	0	0	1	1	0	0	1	0	0	1	0	0	0	0	0	0	0
					male	18 a 59 years	0	3	1	1001-2000	1		no	2	1	0	1	no	no	yes	no	no	no	0	0	0	0	0	0	0	0	0	0	0	0	0	0	0	0	0	0	0	0
					male	18 a 59 years	0	2	0	2001-4000	0	C1	no	2	1	0	0	no	no	no	no	no	no	0	0	0	0	0	0	0	0	0	0	0	0	0	0	0	0	0	0	0	0
					female	18 a 59 years	1	0	0	0-1000	0	D/E	no	2	1	0	1	no	no	no	yes	no	no	1	1	0	0	0	0	0	0	0	0	0	0	0	0	0	0	0	0	0	0
					female	18 a 59 years	0	2	0	1001-2000	1		no	2	1	0	1	no	yes	no	no	no	no	0	0	0	0	0	0	0	0	0	0	0	0	0	0	0	1	0	0	1	1
					female	18 a 59 years	0	3	0	1001-2000	1	C1	no	2	1	0	1	no	no	no	yes	no	no	0	0	1	0	0	1	1	1	0	1	1	0	0	0	0	0	0	0	0	0
					male	18 a 59 years	0	2	1	1001-2000	1	C2	no	3	1	0	0	no	no	no	no	no	no	0	0	0	0	0	0	0	0	0	0	0	0	0	0	0	0	0	0	0	0
					male	18 a 59 years	0	2	1	4000 ou +	1		ex-smoker	1	1	0	1	no	yes	yes	no	no	no	0	1	1	0	1	1	1	0	0	0	1	0	0	0	1	1	0	1	1	1
					male	18 a 59 years	1	2	1	2001-4000	0		yes,more than one cigarette per month in the last 30 days	2	1	0	0	no	no	no	no	no	no	0	0	0	0	0	0	0	0	0	0	0	0	0	0	0	0	0	0	0	0
					female	18 a 59 years	0	2	1	0-1000	0	C1	no	2	0		0	no	no	no	no	no	no	0	0	1	0	1	0	0	0	0	0	0	0	0	0	0	0	0	0	0	0
					female	60 years ou mais	0	0	1	1001-2000	0	D/E	ex-smoker	2	1		1	no	no	no	no	yes	no	0	0	1	0	0	1	1	0	0	1	0	0	0	1	0	1	1	0	1	1
					female	18 a 59 years	0	2	1	0-1000	1	C2	no	3	0	0	1	no	no	no	no	no	no	0	1	0	0	0	0	0	0	0	0	0	0	0	0	0	0	0	0	0	0
					female	18 a 59 years	1	3	1	2001-4000	0	C1	no	1	0	0	1	no	yes	no	no	no	no	0	1	1	0	1	0	1	0	0	0	0	0	1	0	0	0	0	0	0	0
					male	18 a 59 years	0	3	1	4000 ou +	1	C2	no	2	1		1	no	yes	no	no	no	no	0	0	0	0	0	0	0	0	0	0	0	0	0	0	0	0	0	0	0	0
					female	18 a 59 years	1	0	0	1001-2000	0	D/E	ex-smoker	1	1	0	1	no	no	no	yes	no	no	0	0	0	0	0	0	0	0	0	0	0	0	0	0	0	0	0	0	0	0
					female	18 a 59 years	1	0	1		1	D/E	no	1	1	0	2	yes	no	no	yes	no	no	0	0	0	0	0	0	0	0	0	0	0	0	0	1	1	1	1	1	1	1
					female	60 years ou mais	1	0	1	1001-2000	0		ex-smoker	3	1	0	2	no	no	yes	yes	yes	yes	1	0	0	0	0	0	1	0	0	0	0	1	0	0	0	0	0	0	0	0
					female	18 a 59 years	0	2	1	1001-2000	0	C2	ex-smoker	1	1		1	no	no	no	no	no	no	0	0	0	0	0	0	0	0	0	0	0	0	0	0	0	0	0	0	0	0
					female	18 a 59 years	0	3	0	4000 ou +	0	C1	no	2	1	0	1	no	yes	no	no	no	no	0	0	1	0	1	0	1	0	0	0	0	0	1	0	0	0	0	0	0	0
					female	18 a 59 years	0	2	0	1001-2000	0	C1	no	2	1	0	0	no	no	no	no	no	no	0	0	1	0	0	0	0	0	0	0	0	0	0	0	0	0	0	0	0	0
					female	18 a 59 years	0	3	0	2001-4000	0	B1	no	2	0	0	0	no	no	no	no	no	no	0	0	1	0	0	0	0	0	0	0	0	0	0	0	0	0	0	0	0	0
					male	18 a 59 years	0	2	1	0-1000	0	C1	no	2	0	0	1	no	yes	yes	no	no	no	0	1	1	0	0	1	1	0	0	1	0	0	0	0	0	0	0	0	0	0
					female	18 a 59 years	0	2	0	0-1000	0	C1	no	2	1	0	0	no	no	no	no	no	no	0	0	0	0	0	0	0	0	0	0	0	0	0	0	0	0	0	0	0	0
					female	60 years ou mais	0	0	1	1001-2000	1	D/E	no	2	0	0	2	no	no	yes	yes	yes	no	1	0	0	0	0	0	0	0	0	0	0	0	0	0	0	0	0	0	0	0
					female	18 a 59 years	1	2	0	0-1000	1	D/E	no	2	1	0	1	no	yes	no	yes	no	no	0	0	0	0	0	0	0	0	0	0	0	0	0	0	0	0	1	0	1	1
					female	60 years ou mais	0	2	1	1001-2000	0	C1	no	2	1	0	1	yes	no	yes	no	no	no	0	0	0	0	0	1	1	0	0	0	1	0	1	0	0	0	0	0	0	0
					male	18 a 59 years	1	2	0	1001-2000	0	D/E	ex-smoker	1	1	0	1	no	no	no	no	no	yes	0	1	0	0	1	0	0	0	0	0	0	0	0	0	0	0	0	0	0	0
					male	18 a 59 years	0	2	1	0-1000	1		no	2	1	0	1	no	no	yes	no	no	no	0	0	0	0	0	0	0	0	0	0	0	0	0	0	0	0	0	0	0	0
					male	18 a 59 years	1	2	0	1001-2000	1	C2	no	3	1	0	0	no	no	no	no	no	no	0	0	0	0	0	0	0	0	0	0	0	0	0	0	0	0	0	0	0	0
					female	18 a 59 years	0	2	0	4000 ou +	0	C2	no	3	1	0	1	no	yes	yes	no	no	no	0	0	0	0	0	0	0	0	0	0	0	0	0	0	0	0	0	0	0	0
					male	18 a 59 years	1	2	0	1001-2000	1	C2	no	1	1		1	no	no	no	yes	yes	no	0	1	0	0	0	1	1	1	0	1	0	0	0	0	0	1	0	0	1	1
					female	60 years ou mais	0	2	0	1001-2000	0	C1	ex-smoker	2	0	0	1	no	no	yes	no	no	no	0	0	0	0	0	0	0	0	0	0	0	0	0	0	0	0	0	0	0	0
					male	18 a 59 years	0	3	1	2001-4000	0	C1	no	2	1	0	0	no	no	no	no	no	no	0	0	0	0	0	0	0	0	0	0	0	0	0	0	0	0	0	0	0	0
					female	18 a 59 years	1	2	1	0-1000	0	D/E	no	1	1	0	1	no	yes	yes	no	no	no	0	0	0	0	0	0	0	0	0	0	0	0	0	1	0	1	0	1	1	1
					female	18 a 59 years	0	2	1		1	C1	no	2	0	0	1	no	yes	no	no	no	no	0	0	1	0	0	0	0	0	0	0	0	0	0	0	0	0	0	0	0	0
					female	18 a 59 years	1	2	0	1001-2000	0	D/E	no	3	0	0	0	no	no	no	no	no	no	0	0	0	0	0	0	0	0	0	0	0	0	0	0	0	0	0	0	0	0
					male	18 a 59 years	0	3	0		1	C1	no	1	1	0	2	yes	no	no	yes	no	yes	0	0	0	0	0	0	0	0	0	0	0	0	0	0	0	0	0	0	0	0
					male	18 a 59 years	0	2	0		1	C1	no	2	0	0	0	no	no	no	no	no	no	0	0	0	0	0	0	0	0	0	0	0	0	0	0	0	0	0	0	0	0
					male	18 a 59 years	0	2	0		1	D/E	no	3	1	0	0	no	no	no	no	no	no	0	0	0	0	0	0	0	0	0	0	0	0	0	0	0	0	0	0	0	0
					male	18 a 59 years	0	3	0	2001-4000	1	D/E	no	1	1	0	0	no	no	no	no	no	no	0	1	0	0	0	0	0	0	0	0	0	0	0	0	0	0	0	0	0	0
					female	18 a 59 years	0	2	0		1	C2	no	2	1		1	no	no	no	no	no	yes	0	0	1	0	0	0	1	0	0	0	0	0	1	0	0	0	0	0	0	0
					male	60 years ou mais	0	3	0	4000 ou +	1	B1	no	2	1	0	2	yes	no	no	yes	no	yes	0	0	1	0	0	1	1	0	0	1	0	0	0	0	0	0	0	0	0	0
					female	18 a 59 years	0	3	1		1	D/E	ex-smoker	3	0		1	no	no	no	no	no	no	0	0	0	0	0	0	0	0	0	0	0	0	0	0	0	1	0	0	1	1
					male	18 a 59 years	1	0	1	2001-4000	1	D/E	no	3	1	0	1	no	no	no	no	no	yes	0	0	0	0	0	0	0	0	0	0	0	0	0	0	0	0		0
					male	18 a 59 years	0	3	0	4000 ou +	1	B1	no	2	1	0	0	no	no	no	no	no	no	0	0	0	0	0	0	0	0	0	0	0	0	0	0	0	0	0	0	0	0
					female	18 a 59 years	0	3	1	1001-2000	0	C2	no	2	1	0	0	no	no	no	no	no	no	0	0	0	0	0	0	0	0	0	0	0	0	0	0	0	0	0	0	0	0
					female	18 a 59 years	0	0	0	0-1000	0	D/E	ex-smoker	2	1	0	2	no	yes	no	no	no	yes	1	1	0	0	0	0	0	0	0	0	0	0	0	1	0	0	0	0	1	1
					female	18 a 59 years	0	3	0	1001-2000	1	C2	no	2	0	0	1	no	yes	yes	no	no	no	0	1	0	0	0	0	0	0	0	0	0	0	0	0	0	0	1	0	1	1
					male	18 a 59 years	0	0	0	1001-2000	1	D/E	ex-smoker	2	1		0	no	no	no	no	no	no	0	0	1	0	0	1	1	1	0	0	0	0	0	0	1	0	0	0	0	1
					female	18 a 59 years	1	0	0	1001-2000	1		no	1		0	2	yes	no	no	yes	no	no	0	1	0	0	0	0	0	0	0	0	0	0	0	0	1	0	0	0	0	1
					female	18 a 59 years	0	2	0	1001-2000	0	C2	no	1	0	0	1	no	no	no	no	no	no	1	0	0	0	0	0	0	0	0	0	0	0	0	0	1	0	1	1	1	1
					female	18 a 59 years	1	2	1	0-1000	1	D/E	no	2	1	0	1	no	yes	no	no	no	no	0	0	0	0	0	0	0	0	0	0	0	0	0	0	0	0	0	0	0	0
					male	18 a 59 years	0	3	1	1001-2000	1	C1	no	2	1	0	1	no	yes	no	no	no	no	0	1	0	0	0	0	0	0	0	0	0	0	0	0	0	0	0	0	0	0
					male	18 a 59 years	0	2	1	2001-4000	1	C2	no	2	0	0	2	no	yes	yes	no	no	no	0	1	1	1	0	0	1	0	0	0	0	1	1	0	0	0	0	0	0	0
					female	18 a 59 years	0	2	1	0-1000	1	D/E	no	3	0	0	0	no	no	no	no	no	no	0	0	0	0	0	0	0	0	0	0	0	0	0	0	0	0	0	0	0	0
					male	18 a 59 years	1	2	1		0		no	1	1	0	1	no	yes	no	no	no	yes	0	0	0	0	0	0	0	0	0	0	0	0	0	0	0	0	0	0	0	0
					female	18 a 59 years	0	0	1	0-1000	1	D/E	ex-smoker	0	0		1	no	no	no	no	no	no	0	1	0	0	0	0	0	0	0	0	0	0	0	1	0	0	0	0	1	1
					female	18 a 59 years	0	2	1	2001-4000	1	C2	no	3	1		0	no	no	no	no	no	no	0	1	0	0	0	1	1	0	0	1	0	0	0	0	0	0	0	0	0	0
					female	60 years ou mais	0	0	0	1001-2000	0	D/E	no	2	1		1	no	no	no	yes	no	no	0	1	1	0	0	0	0	0	0	0	0	0	0	0	0	0	0	0	0	0
					male	18 a 59 years	0	0	0	2001-4000	0	C2	yes,more than one cigarette per month in the last 30 days	2	1	0	0	no	no	no	no	no	no	0	0	1	0	0	0	0	0	0	0	0	0	0	1	0	0	1	0	1	1
					female	18 a 59 years	0	0	0	0-1000	0	D/E	yes,more than one cigarette per month in the last 30 days	1	1	0	0	no	no	no	no	no	no	0	0	0	0	1	0	0	0	0	0	0	0	0	1	1	1	1	1	1	1
					male	60 years ou mais	0	0	0	1001-2000	0	D/E	ex-smoker	2	1	0	1	no	yes	no	yes	no	no	0	1	0	0	1	0	0	0	0	0	0	0	0	0	0	0	0	0	0	0
					female	18 a 59 years	1	3	0	2001-4000	0	C1	no	2	1		1	no	no	no	no	no	no	0	0	1	0	0	0	0	0	0	0	0	0	0	0	0	0	0	0	0	0
					female	60 years ou mais	0	2	0	2001-4000	0	B2	no	2	1	0	1	no	no	no	yes	no	no	0	0	1	0	0	1	1	0	0	1	0	0	0	0	0	0	0	0	0	0
					female	18 a 59 years	1	2	0	0-1000	1	C2	no	1	1	0	1	no	no	no	yes	no	no	0	0	1	0	0	1	1	0	0	1	0	0	0	0	0	0	0	1	0	1
					male	18 a 59 years	0	2	0		0	B2	no	2	1	0	0	no	no	no	no	no	no	0	0	0	0	0	0	0	0	0	0	0	0	0	0	0	0	0	0	0	0
					female	18 a 59 years	1	3	0	0-1000	0	D/E	no	1	0	0	1	no	no	no	no	yes	yes	0	0	0	0	0	0	0	0	0	0	0	0	0	1	0	1	1	1	1	1
					male	18 a 59 years	0	0	0	1001-2000	0	C1	ex-smoker	2	1		2	no	no	no	yes	yes	no	0	1	0	0	0	0	0	0	0	0	0	0	0	0	0	0	0	0	0	0
					female	18 a 59 years	0	2	0	1001-2000	0	C1	yes,more than one cigarette per month in the last 30 days	2	1	0	1	no	yes	yes	no	no	no	0	0	0	0	0	0	0	0	0	0	0	0	0		0	0	0	1
					female	18 a 59 years	0	3	0	0-1000	0	C2	no	2	1	0	1	no	yes	yes	no	no	no	0	1	0	0	0	0	0	0	0	0	0	0	0	0	0	1	0	1	1	1
					female	18 a 59 years	1	2	1	0-1000	1	D/E	no	1	1	0		no	no	no	yes	no	yes		1	0	0	1	0	1	0	0	0	0	1	0	0	0	0	0	0	0	0
					female	18 a 59 years	0	2	0	0-1000	0	C1	yes,more than one cigarette per month in the last 30 days	0	1	0	1	no	no	no	no	no	no	0	1	1	0	1	0	0	0	0	0	0	0	0	0	0	0	0	0	0	0
					female	18 a 59 years	0	3	0	2001-4000	1	C1	no	2	1		2	no	yes	yes	yes	no	no	1	0	1	0	1	1	1	1	0	0	1	0	1	0	1	0	0	1	0	1
					male	18 a 59 years	0	2	0	2001-4000	1	C1	no	2	1	0	0	no	no	no	no	no	no	0	0	1	0	0	1	1	1	0	0	0	0	0	0	0	0	0	0	0	0
					female	18 a 59 years	0	2	1	0-1000	0		no	2	1		1	no	no	no	no	no	yes	0	0	0	0	0	0	0	0	0	0	0	0	0	0	0	0	0	0	0	0
					female	18 a 59 years	0	3	0	0-1000	1	C1	no	2	1	0	0	no	no	no	no	no	no	0	0	1	0	0	0	0	0	0	0	0	0	0	0	0	0	0	0	0	0
					female	18 a 59 years	0	3	1	1001-2000	0	C1	no	2	1	0	0	no	no	no	no	no	no	0	0	0	0	0	0	0	0	0	0	0	0	0	0	0	0	0	0	0	0
					male	18 a 59 years	0	2	0	1001-2000	1	B2	ex-smoker	3	0	0	1	no	no	no	no	no	yes	0	1	0	0	0	0	0	0	0	0	0	0	0	0	0	0	0	1	0	1
					female	60 years ou mais	0	0	1		0		no	0	1		2	no	yes	yes	yes	yes	no	0	0	0	0	0	0	0	0	0	0	0	0	0	0	0	0	0	0	0	0
					female	18 a 59 years	0	2	0	0-1000	0	C2	no	1	1	0	1	no	no	no	yes	no	no	0	1	0	0	0	0	0	0	0	0	0	0	0	0	1	1	1	0	1	1
					female	18 a 59 years	0	2	0	1001-2000	0	C2	no	2	1	0	1	no	no	no	no	no	no	1	0	0	0	0	0	0	0	0	0	0	0	0	0	1	0	1	0	1	1
					female	18 a 59 years	0	2	0	0-1000	0	D/E	no	2	1		2	no	no	no	yes	no	no	1	0	0	0	0	0	0	0	0	0	0	0	0	0	0	0	0	0	0	0
					female	18 a 59 years	0	3	0	4000 ou +	1	B2	no	3	0		2	no	yes	yes	no	no	no	1	0	1	0	0	0	0	0	0	0	0	0	0	1	1	0	0	0	1	1
					male	18 a 59 years	0	2	1	2001-4000	0	C2	no	2	1	0	0	no	no	no	no	no	no	0	0	0	0	0	0	0	0	0	0	0	0	0	0	0	0	0	0	0	0
					male	18 a 59 years	0	2	0	2001-4000	1	C1	no	2	1	0	1	no	yes	no	no	no	no	0	1	0	0	0	0	0	0	0	0	0	0	0	0	0	0	0	0	0	0
					female	18 a 59 years	1	2	0	1001-2000	1	C2	no	0	1	0	0	no	no	no	no	no	no	0	1	1	0	0	0	0	0	0	0	0	0	0	0	1	0	1	1	1	1
					male	18 a 59 years	0	3	0	0-1000	1	C2	ex-smoker	2	1	0	1	no	yes	no	no	no	no	0	0	1	0	0	1	1	1	0	0	0	0	0	0	0	0	0	1	0	1
					female	18 a 59 years	0	3	0	1001-2000	0	C2	no	2	1	0	0	no	no	no	no	no	no	0	0	1	0	0	0	0	0	0	0	0	0	0	0	0	0	0	0	0	0
					male	60 years ou mais	0	2	0	4000 ou +	0	C2	no	2	1	0	1	yes	no	no	yes	no	no	0	0	1	0	0	1	1	0	0	1	0	0	0	0	0	0	0	0	0	0
					female	18 a 59 years	0	0	0	0-1000	0	C1	no	3	1	0	1	no	no	yes	no	no	no	0	0	1	0	0	0	0	0	0	0	0	0	0	1	0	0	0	0	1	1
					male	18 a 59 years	0	3	0	2001-4000	1	C1	no	2	0	0	1	no	yes	yes	no	no	no	0	0	0	0	0	0	0	0	0	0	0	0	0	0	0	0	1	0	1	1
					female	18 a 59 years	0	3	0	4000 ou +		B2	no	2	0	0	0	no	no	no	no	no	no	0	0	1	0	0	0	0	0	0	0	0	0	0	0	0	0	0	0	0	0
					female	18 a 59 years	0	3	0	4000 ou +	1	B2	no	3	1		1	no	yes	yes	no	no	no	0	0	1	0	0	0	0	0	0	0	0	0	0	0	0	0	0	0	0	0
					female	18 a 59 years	1	2	1	1001-2000	1	D/E	no	3	0		1	no	yes	no	yes	no	no	0	0	1	0	0	1	1	0	0	1	0	0	1	0	0	1	1	0	1	1
					male	60 years ou mais	0	0	0		0	D/E	no	2	0	0	0	no	no	no	no	no	no	0	0	0	0	0	0	0	0	0	0	0	0	0	0	0	0	0	0	0	0
					male	18 a 59 years	0	3	1	4000 ou +	1	C2	no	1	1		1	no	no	no	no	no	yes	0	0	1	0	0	0	0	0	0	0	0	0	0	0	0	0	0	0	0	0
					male	18 a 59 years	0	2	1	2001-4000	1	B2	no	1	1	0	1	no	no	no	no	no	no	0	0	1	0	0	0	0	0	0	0	0	0	0	0	0	0	0	0	0	0
					female	18 a 59 years	0	2	0		1	C2	no	2	1	0	0	no	no	no	no	no	no	0	0	0	0	0	0	0	0	0	0	0	0	0	1	1	0	1	0	1	1
					female	18 a 59 years	0	2	1	0-1000	1	C2	no	1	1	0	1	no	no	no	no	no	yes	0	0	0	0	0	0	1	0	0	0	0	0	0	0	1	0	1	1	1	1
					female	18 a 59 years	0	2	1	0-1000	1	C2	ex-smoker	2	0	0	0	no	no	no	no	no	no	0	0	0	0	0	0	0	0	0	0	0	0	0	1	1	1	1	1	1	1
					female	18 a 59 years	0	3	1	1001-2000	0	D/E	no	2	1		0	no	no	no	no	no	no	0	0	1	0	0	1	1	1	0	0	0	0	0	0	0	0	0	0	0	0
					male	18 a 59 years	0	0	0	1001-2000	0	C2	no	1	1		0	no	no	no	no	no	no	0	0	0	0	0	0	0	0	0	0	0	0	0	0	1	0	0	1	0	1
					female	18 a 59 years	0	3	1	2001-4000	1	C1	ex-smoker	2	0	0	1	no	no	no	yes	no	no	0	0	0	0	0	1	1	0	0	1	0	0	0	0	0	0	0	0	0	0
					female	18 a 59 years	0	3			0	C1	no	1	1		2	no	yes	no	no	no	yes	0	0	1	0	0	1	1	0	0	1	1	0	0	0	0	1	0	0	1	1
					female	18 a 59 years	0	2	1	1001-2000	1	C2	no	2	0	0	0	no	no	no	no	no	no	0	0	0	0	0	0	0	0	0	0	0	0	0	0	0	0	0	0	0	0
					female	18 a 59 years	0	2	0	0-1000	1	C1	no	3	1	0	0	no	no	no	no	no	no	0	0	0	0	0	0	0	0	0	0	0	0	0	0	0	0	0	0	0	0
					female	18 a 59 years	0	2	0	1001-2000	0	D/E	yes,more than one cigarette per month in the last 30 days	2	0	0	2	no	yes	yes	no	no	no	1	1	1	0	1	1	1	0	1	0	1	0	1	0	1	1	1	1	1	1
					male	18 a 59 years	0	2	1		1	C1	no	3	1	0	0	no	no	no	no	no	no	0	0	1	0	0	0	0	0	0	0	0	0	0	0	0	0	0	0	0	0
					male	18 a 59 years	0	2	1	0-1000	1	D/E	ex-smoker	0	0	0	1	no	yes	no	no	no	no	0	0	0	0	0	0	0	0	0	0	0	0	0	0	0	0	0	0	0	0
					female	18 a 59 years	1	2	1		1	B2	no	1	0	0	0	no	no	no	no	no	no	0	1	0	0	0	0	0	0	0	0	0	0	0	0	0	0	0	0	0	0
					male	60 years ou mais	1	0	1		0		no	2	1	0																						0			0
					male	60 years ou mais	0	0	0	1001-2000	0	D/E	no	2	1		1	yes	no	no	no	yes	no	0	0	0	0	0	0	0	0	0	0	0	0	0	0	0	0	0	0	0	0
					female	18 a 59 years	0	3	0	4000 ou +	0	B1	no	2	1	0	0	no	no	no	no	no	no	0	0	0	0	0	0	0	0	0	0	0	0	0	0	0	0	0	0	0	0
					female	60 years ou mais	0	2	0	1001-2000	0	D/E	no	2	0	0	0	no	no	no	no	no	no	0	0	1	0	0	0	0	0	0	0	0	0	0	0	0	0	1	0	1	1
					female	60 years ou mais	0	2	0	0-1000	0	B1	no	2	1		1	no	yes	yes	no	no	no	0	0	0	0	0	0	1	0	0	0	0	0	1	0	0	0	0	0	0	0
					female	18 a 59 years	0	0	1	1001-2000	0	D/E	no	2	1		2	no	yes	yes	yes	no	no	0	0	0	0	0	0	0	0	0	0	0	0	0	0	0	0	0	0	0	0
					female	18 a 59 years	0	3	0	2001-4000	0	C2	no	2	1	0	0	no	no	no	no	no	no	0	0	0	0	0	0	0	0	0	0	0	0	0	1	0	0	0	1	1	1
					male	18 a 59 years	0	3	0		0	C1	no	2	1	0	1	no	no	yes	no	no	no	0	0	0	0	0	0	0	0	0	0	0	0	0		1	0	0	1
					male	18 a 59 years	0	2	0	1001-2000	1		no	1	0	0	0	no	no	no	no	no	no	0	0	0	0	0	0	0	0	0	0	0	0	0	0	0	0	0	0	0	0
					female	18 a 59 years	0	2	0	2001-4000	1	C2	no	1	0		1	no	no	no	no	no	yes	0	0	0	0	0	0	0	0	0	0	0	0	0	0	1	0	1	1	1	1
					female	18 a 59 years	0	2	1	1001-2000	1	C2	no	2	1	0	0	no	no	no	no	no	no	0	0	0	0	0	0	0	0	0	0	0	0	0	0	0	0	0	0	0	0
					male	18 a 59 years	0	3	1	0-1000	1	C2	no	3	0	0	2	no	yes	yes	no	no	yes	0	0	1	0	0	0	1	0	0	0	0	0	1	0	0	0	0	0	0	0
					male	18 a 59 years	0	2	1	2001-4000	1	C1	ex-smoker	2	1	0	0	no	no	no	no	no	no	0	1	0	0	0	0	0	0	0	0	0	0	0	0	0	0	0	0	0	0
					female	18 a 59 years	0	3	1	4000 ou +	1	B2	ex-smoker	2	0	0	2	no	yes	no	yes	no	no	1	0	1	0	0	1	1	0	0	1	0	0	0	0	0	0	0	0	0	0
					female	18 a 59 years	0	3	0	2001-4000	1	B2	ex-smoker	2	1		2	no	yes	yes	yes	no	yes	0	0	1	0	0	0	0	0	0	0	0	0	0	0	1	0	0	0	0	1
					female	60 years ou mais	1	2	1	1001-2000	0	D/E	no	1	1		2	yes	no	no	yes	no	no	1	1	1	0	0	1	1	0	0	1	0	0	0	0	0	0	0	0	0	0
					female	60 years ou mais	0	0	1	0-1000	0	D/E	no	1	1		2	no	yes	yes	yes	no	no	1	1	1	0	1	0	0	0	0	0	0	0	0	0	0	0	0	0	0	0
					female	18 a 59 years	0	0	0	1001-2000	1	C1	ex-smoker	2	1		2	no	no	yes	no	no	no	1	0	0	0	0	0	0	0	0	0	0	0	0	0	0	0	0	0	0	0
					male	18 a 59 years	0	0	0	1001-2000	0	D/E	no	2	1		2	yes	yes	no	no	no	no	0	1	0	0	1	0	0	0	0	0	0	0	0	0	0	0	1	0	1	1
					female	18 a 59 years	0	3	1	1001-2000	0	C2	no	1	1	0	2	yes	no	no	no	no	yes	0	1	1	0	1	0	0	0	0	0	0	0	0	0	0	1	0	1	1	1
					male	18 a 59 years	0	0	0	1001-2000	1	D/E	no	1	0	0	1	no	no	no	no	no	no	0	0	0	0	0	0	0	0	0	0	0	0	0	0	0	0	0	0	0	0
					male	18 a 59 years	0	2	0	4000 ou +	0	B2	no	2	1	0	1	no	yes	no	yes	no	no	0	0	1	0	0	1	1	0	0	1	0	0	1	0	0	0	0	1	0	1
					male	18 a 59 years	1	0	0	1001-2000	0	D/E	yes,more than one cigarette per month in the last 30 days	2	1	0	1	no	no	no	no	yes	no	0	0	0	0	1	0	0	0	0	0	0	0	0	0	0	0	0	0	0	0
					male	18 a 59 years	0	3	1		1	C1	no	1	1	0	1	no	no	no	yes	no	no	0	0	0	0	1	1	1	1	0	0	0	0	0	0	0	0	0	0	0	0
					female	18 a 59 years	0	3	0	4000 ou +	0	C1	no	1	1		1	no	no	no	yes	no	no	1	0	1	0	0	1	1	1	0	0	0	1	0	0	0	0	0	0	0	0
					female	18 a 59 years	0	3	0		1		no	2	1	0	1	no	no	no	yes	no	no	0	0	1	0	0	1	1	1	0	1	0	0	0	0	0	0	0	0	0	0
					male	18 a 59 years	0	2	0	2001-4000	0	C1	no	2	1	0	0	no	no	no	no	no	no	0	0	0	0	0	0	0	0	0	0	0	0	0	0	0	0	0	0	0	0
					male	18 a 59 years	0	3	0	4000 ou +	0	C2	no	2	1		0	no	no	no	no	no	no	0	0	1	0	0	1	1	1	0	1	0	0	0	0	0	0	0	0	0	0
					female	18 a 59 years	0	3	1		0		no	2		0	0	no	no	no	no	no	no	0	0	0	0	0	0	0	0	0	0	0	0	0	0	0	0	0	0	0	0
					female	60 years ou mais	0	2	1	0-1000	0	D/E	no	2	1		2	yes	no	no	yes	yes	no	0	1	0	0	0	1	1	0	0	1	0	0	0	0	1	0	0	1	0	1
					male	18 a 59 years	1	2	0	1001-2000	0	C1	ex-smoker	1	1	0	1	no	no	no	yes	no	no	0	0	1	0	0	0	0	0	0	0	0	0	0	1	1	0	0	1	1	1
					female	18 a 59 years	0	3	1	4000 ou +	0	B2	ex-smoker	2	1	0	2	no	yes	yes	no	no	no	0	0	0	0	0	0	0	0	0	0	0	0	0	0	0	0	0	0	0	0
					female	18 a 59 years	0	3	0	2001-4000	0	B2	yes,more than one cigarette per month in the last 30 days	3	1	0	1	no	no	no	yes	no	yes	0	0	0	0	0	0	0	0	0	0	0	0	0	0	1	0	0	0	0	1
					female	60 years ou mais	0	2	1	1001-2000	0	C2	ex-smoker	1	1		2	yes	yes	yes	no	yes	yes	1	0	0	0	0	1	1	0	0	1	0	0	0	1	1	0	0	0	1	1
					female	18 a 59 years	1	2	1	0-1000	0	C2	no	2	1		0	no	no	no	no	no	no	0	0	0	0	0	0	0	0	0	0	0	0	0	0	0	0	0	0	0	0
					female	18 a 59 years	0	2	1	1001-2000	0	C2	no	2	1	0	0	no	no	no	no	no	no	0	0	1	0	0	0	0	0	0	0	0	0	0	0	0	0	0	0	0	0
					male	18 a 59 years	0	2	1	1001-2000	1	C2	yes,more than one cigarette per month in the last 30 days	2	1	0	0	no	no	no	no	no	no	0	0	0	0	0	0	0	0	0	0	0	0	0	0	0	0	0	0	0	0
					male	18 a 59 years	0	2	0	2001-4000	1	D/E	ex-smoker	2	0	0	1	no	no	no	no	no	no	0	0	0	0	0	0	0	0	0	0	0	0	0	0	0	0	0	0	0	0
					female	18 a 59 years	1	2	0	1001-2000	1	D/E	ex-smoker	1	1	0	2	no	yes	yes	no	no	yes	1	1	0	0	0	1	1	0	1	0	0	0	0	0	0	0	0	1	0	1
					female	60 years ou mais	1	0	1	0-1000	0	D/E	yes,more than one cigarette per month in the last 30 days	1	1	0	2	no	yes	yes	yes	yes	yes	0	0	0	0	0	0	0	0	0	0	0	0	0	1	1	1	0	1	1	1
					female	18 a 59 years	0	2	0	0-1000	0	D/E	yes,more than one cigarette per month in the last 30 days	2	1	0	2	no	yes	yes	no	no	no	1	1	0	0	0	0	0	0	0	0	0	0	0	0	0	0	0	1	0	1
					female	60 years ou mais	0	0	1	1001-2000	0		no	1	1	0	2	yes	no	no	no	no	no	1	1	0	0	0	0	0	0	0	0	0	0	0	0	0	0	0	0	0	0
					male	18 a 59 years	1	2	0	1001-2000	0	D/E	no	2	1	0	0	no	no	no	no	no	no	0	0	1	0	0	0	0	0	0	0	0	0	0	0	0	0	0	0	0	0
					female	18 a 59 years	0	3	1	0-1000	1	C2	no	0	1		1	no	yes	no	no	no	no	0	0	0	0	0	0	1	0	0	0	0	0	1	0	0	0	0	0	0	0
					female	18 a 59 years	0	3	1	2001-4000	0	C2	no	2	0			yes	yes	yes	no	no	yes		1	1	0	0	1	1	1	0	0	1	0	1	0	0	0	0	0	0	0
					female	18 a 59 years	1	0	0	1001-2000	1	D/E	no	2	1		2	no	no	yes	yes	no	yes	0	0	0	0	1	0	0	0	0	0	0	0	0	1	0	0	1	0	1	1
					female	18 a 59 years	1	3	1	1001-2000	1	C2	no	1	1	0	0	no	no	no	no	no	no	0	0	0	0	0	0	0	0	0	0	0	0	0	0	0	1	0	0	1	1
					female	18 a 59 years	1	2	1		0		no	2	0	0																						0			0
					female	18 a 59 years	0	3	0	1001-2000	1	B2	no	2	1	0	1	no	no	yes	no	no	no	0	0	1	0	0	0	0	0	0	0	0	0	0	0	0	0	0	0	0	0
					female	18 a 59 years	0	3	0	2001-4000	0	B2	no	1	1	0	2	no	no	no	yes	no	no	1	0	0	0	0	0	0	0	0	0	0	0	0	0	0	0	0	0	0	0
					female	18 a 59 years	0	2	1	1001-2000	1	D/E	no	2	1	0	1	no	no	no	no	no	yes	0	1	0	0	0	0	0	0	0	0	0	0	0	0	0	0	0	1	0	1
					female	18 a 59 years	1	2	1		0	D/E	no	2	0	0	2	no	yes	no	no	no	no	1	0	0	0	0	1		1	1	1	0	0		0	0	0	0	0	0	0
					male	18 a 59 years	0	3	0	2001-4000	1	C1	no	2	1	0	1	no	no	no	no	no	yes	0	0	0	0	0	0	0	0	0	0	0	0	0	0	0	0	0	0	0	0
					female	18 a 59 years	0	3	0		0	C2	no	3	0	0	0	no	no	no	no	no	no	0	0	1	0	0	0	0	0	0	0	0	0	0	0	0	0	0	0	0	0
					female	60 years ou mais	1	0	1		0		ex-smoker	3	1		2	no	yes	yes	no	no	no	1	1	0	0	1	0	0	0	0	0	0	0	0	0	0	0	0	0	0	0
					female	18 a 59 years	0	3	0	2001-4000	0	C1	no	2	1	0	1	no	no	yes	no	no	no	0	0	1	0	0	1	1	0	0	0	1	0	1	0	0	0	0	0	0	0
					female	60 years ou mais	0	0	0	0-1000	0	C2	ex-smoker	3	1		1	no	no	no	yes	no	no	1	0	1	0	0	0	0	0	0	0	0	0	0	0	0	0	0	0	0	0
					male	18 a 59 years	0	2	0		0		no	3	1	0	0	no	no	no	no	no	no	0	0	0	0	0	0	0	0	0	0	0	0	0	0	0	0	0	0	0	0
					female	18 a 59 years	0	2	0	1001-2000	0	C1	no	1	1		2	no	yes	yes	yes	no	no	1		1	1	1	0	0	0	0	0	0	0	0	0	1	1	0	1	1	1
					female	18 a 59 years	1	3	0	1001-2000	0	C2	yes,more than one cigarette per month in the last 30 days	2	1	0	0	no	no	no	no	no	no	0	0	0	0	0	0	0	0	0	0	0	0	0	0	0	0	0	0	0	0
					male	18 a 59 years	0	0	0	1001-2000	0	C2	no	3	1		1	yes	no	no	no	no	no	0	0	0	0	0	0	0	0	0	0	0	0	0	0	0	0	1	0	1	1
					male	18 a 59 years	1	0	1	1001-2000	0		no	3	0	0	1	no	yes	no	no	no	yes	0	0	0	0	0	0	0	0	0	0	0	0	0	0	0	0	0	0	0	0
					female	18 a 59 years	0	2	1	1001-2000	1	C2	no	1	1		1	no	yes	no	no	no	no	0	0	0	0	0	0	0	0	0	0	0	0	0	0	0	0	1	0	1	1
					male	18 a 59 years	1	3	0	0-1000	0	C1	no	1	0		0	no	no	no	no	no	no	0	1	1	0	0	0	0	0	0	0	0	0	0	1	0	0	1	0	1	1
					female	18 a 59 years	0	3	1	2001-4000	0	C1	ex-smoker	3	1	0	1	no	no	no	yes	no	no	0	0	0	0	0	0	0	0	0	0	0	0	0	1	0	0	0	0	1	1
					female	18 a 59 years	0	3	1	0-1000	1	C2	no	1	1		1	no	no	yes	no	no	no	1	0	1	0	0	1	1	1	0	0	0	0	0	1	1	1	1	0	1	1
					female	18 a 59 years	0	3	1	0-1000	1	B1	no	1	0		2	no	yes	yes	no	no	yes	1	0	0	0	0	0	0	0	0	0	0	0	0	0	0	0	0	0	0	0
					female	18 a 59 years	1	2	1	1001-2000	0	D/E	yes,more than one cigarette per month in the last 30 days	1	0	0	1	no	no	no	no	no	yes	0	0	0	0	0	0	0	0	0	0	0	0	0	0	0	1	0	1	1	1
					female	18 a 59 years	0	3	0	2001-4000	0	C2	yes,more than one cigarette per month in the last 30 days	2	0	0	0	no	no	no	no	no	no	0	0	0	0	0	0	0	0	0	0	0	0	0	0	0	0	0	0	0	0
					female	18 a 59 years	0	3	1	1001-2000	1	C2	no	2	1	0	0	no	no	no	no	no	no	0	1	0	0	0	0	0	0	0	0	0	0	0	0	0	0	0	0	0	0
					female	18 a 59 years	0	2	1	4000 ou +	0	C2	no	2	1	0	1	no	no	no	no	no	yes	0	0	0	0	0	0	0	0	0	0	0	0	0	0	0	0	0	0	0	0
					male	18 a 59 years	1	2	1	2001-4000	1	D/E	no	1	1		2	no	yes	yes	no	no	yes	0	0	0	0	0	0	1	0	0	0	0	0	1	0	0	0	0	0	0	0
					female	60 years ou mais	0	0	1	1001-2000	1	D/E	no	1	1	0	2	yes	no	no	yes	no	no	1	0	0	0	0	0	0	0	0	0	0	0	0	0	0	0	0	0	0	0
					female	18 a 59 years	0	2	1	0-1000	0	C2	no	3	1	0	0	no	no	no	no	no	no	0	0	0	0	0	0	0	0	0	0	0	0	0	0	0	0	0	0	0	0
					female	18 a 59 years	0	3	0	2001-4000	1	C1	no	3	1	0	0	no	no	no	no	no	no	0	0	0	0	0	1	1	0	0	1	0	0	0	0	0	0	0	0	0	0
					male	18 a 59 years	0	2	0	1001-2000	0	C2	no	2	1	0	1	no	no	no	yes	no	no	0	0	1	0	0	1	1	1	0	1	0	0	0	0	0	0	0	0	0	0
					male	18 a 59 years	0	2	1	1001-2000	0	C2	no	2	1		1	no	no	no	no	no	no	0	0	0	0	0	0	0	0	0	0	0	0	0	0	0	0	0	0	0	0
					male	18 a 59 years	0	2	1	2001-4000	1	C1	no	2	1	0	0	no	no	no	no	no	no	0	0	0	0	0	0	0	0	0	0	0	0	0	0	0	0	0	0	0	0
					female	18 a 59 years	0	2	1	2001-4000	0	C2	no	2	0	0	1	no	yes	no	no	no	no	0	0	0	0	0	0	0	0	0	0	0	0	0	0	0	0	0	0	0	0
					female	18 a 59 years	0	0	0	0-1000	1	C1	no	2	1		0	no	no	no	no	no	no	0	0	0	0	0	0	0	0	0	0	0	0	0	0	1	0	0	0	0	1
					male	18 a 59 years	0	2	1	2001-4000	0	C2	no	2	0	0	1	no	yes	no	no	no	no	0	0	0	0	0	0	0	0	0	0	0	0	0	0	0	1	1	1	1	1
					male	18 a 59 years	1	2	0	4000 ou +	1	C2	no	3	1	0	0	no	no	no	no	no	no	0	0	0	0	0	0	0	0	0	0	0	0	0	0	0	0	0	0	0	0
					male	18 a 59 years	1	2	0	2001-4000	1	C2	no	3	0	0	0	no	no	no	no	no	no	0	0	0	0	0	0	0	0	0	0	0	0	0	0	0	0	0	0	0	0
					female	18 a 59 years	0	2	1	2001-4000	0	C2	no	3	1	0	1	no	yes	yes	no	no	no	0	0	0	0	1	0	0	0	0	0	0	0	0	0	0	0	0	0	0	0
					male	60 years ou mais	0	2	0	4000 ou +	0	B1	no	3	1	1	0	no	no	no	no	no	no	0	0	0	0	0	0	0	0	0	0	0	0	0	0	0	0	0	0	0	0
					female	18 a 59 years	0	2	0	1001-2000	0	C2	no	3	0	0	1	no	no	no	no	no	no	0	1	0	0	0	0	0	0	0	0	0	0	0	0	0	0	0	0	0	0
					male	18 a 59 years	1	2	1	1001-2000	0	D/E	no	2	1	1	1	no	no	no	no	no	yes	0	0	0	0	0	1	1	0	0	1	0	0	0	0	0	0	0	0	0	0
					male	18 a 59 years	1	2	0	2001-4000	0	C2	no	2	1	0	1	no	no	no	yes	no	no	1	0	0	0	0	0	0	0	0	0	0	0	0	0	0	0	0	0	0	0
					male	18 a 59 years	0	2	1		1		no	2	0	0	1	no	no	no	no	no	yes	0	0	0	0	0	0	0	0	0	0	0	0	0	0	0	0	0	0	0	0
					male	18 a 59 years	0	0	0	2001-4000	1	C1	no	3	1	0	1	no	no	no	no	no	no	0	0	0	0	0	0	0	0	0	0	0	0	0	0	0	0	0	0	0	0
					female	18 a 59 years	0	2	0	1001-2000	0	C2	no	2	1	0	2	yes	no	yes	yes	no	no	0	1	0	0	0	0	0	0	0	0	0	0	0	0	0	0	0	1	0	1
					female	18 a 59 years	1	0	1	1001-2000	1	D/E	no	3	1	0	0	no	no	no	no	no	no	0	1	0	0	0	0	0	0	0	0	0	0	0	0	0	0	0	0	0	0
					female	18 a 59 years	0	2	0	0-1000	0	C2	no	2	0	0	1	no	no	yes	no	no	no	0	0	0	0	0	0	0	0	0	0	0	0	0	0	1	0	0	1	0	1
					female	60 years ou mais	1	0	1		0	C2	no	1	1	0	2	yes	no	no	yes	no	no	0	0	0	0	0	0	0	0	0	0	0	0	0	0	0	0	0	0	0	0
					female	18 a 59 years	0	3	1	0-1000	0	C1	no	2	0	0	0	no	no	no	no	no	no	0	0	0	0	0	0	0	0	0	0	0	0	0	1	0	0	0	0	1	1
					male	18 a 59 years	1	2	1	1001-2000	1	C2	no	2	1		0	no	no	no	no	no	no	0	1	0	0	0	0	0	0	0	0	0	0	0	0	0	0	0	0	0	0
					female	18 a 59 years	1	0	0	1001-2000	0	D/E	no	2	1	0	1	no	no	no	no	no	no	1	0	0	0	0	0	0	0	0	0	0	0	0	0	0	0	0	0	0	0
					male	18 a 59 years	0	2	0		1	C1	no	3	0	0	0	no	no	no	no	no	no	0	0	1	0	0	0	0	0	0	0	0	0	0	0	0	0	0	0	0	0
					male	18 a 59 years	0	3	0	0-1000	1	C2	no	2	1	0	1	no	no	yes	no	no	no	0	0	0	0	0	0	0	0	0	0	0	0	0	0	0	0	0	0	0	0
					female	60 years ou mais	0	2	1	0-1000	0		no	1	1		2	no	no	no	no	no	no	1	0	0	1	0	0	0	0	0	0	0	0	0	0	0	0	0	0	0	0
					male	18 a 59 years	0	2	0	2001-4000	1	C2	no	1	1		1	no	no	no	yes	yes	no	0	0	1	0	0	0	0	0	0	0	0	0	0	0	0	0	0	0	0	0
					male	18 a 59 years	1	0	1	1001-2000	1	D/E	no	2	0	1	1	no	no	no	no	yes	no	0	0	0	0	0	1	1	0	0	1	0	0	0	0	0	0	0	0	0	0
					female	18 a 59 years	1	3	0	2001-4000	0	C2	no	0	1		1	no	yes	yes	no	no	no	0	0	0	0	0	1	1	1	0	1	1	0	0	0	0	0	0	0	0	0
					female	18 a 59 years	1	0	0	2001-4000	1	C2	ex-smoker	3	1	0	2	no	yes	no	no	no	no	1	0	0	0	0	0	0	0	0	0	0	0	0	0	0	0	0	0	0	0
					male	18 a 59 years	0	3	0	2001-4000	1	B2	no	3	1		2	no	yes	yes	yes	no	no	0	1	1	0	0	0	0	0	0	0	0	0	0	0	0	0	0	0	0	0
					male	18 a 59 years	0	3	0		1	C2	no	2	1	0	0	no	no	no	no	no	no	0	0	0	0	0	0	0	0	0	0	0	0	0	0	0	0	0	0	0	0
					female	18 a 59 years	0	3	1	4000 ou +	1	B2	no	3	1	0	0	no	no	no	no	no	no	0	0	0	0	0	0	0	0	0	0	0	0	0	0	0	0	0	0	0	0
					male	60 years ou mais	0	2	0	4000 ou +	1	B2	ex-smoker	2	1		2	yes	no	no	yes	no	no	0	1	1	0	0	1	1	1	0	1	0	1	0	0	0	0	0	0	0	0
					female	18 a 59 years	0	3	0	2001-4000	1	C1	no	2	0	0		no	yes	yes	no		no	1	0		0	0	0	0	0	0	0	0	0	0	0	0	0	0	0	0	0
					male	18 a 59 years	0	2	0	4000 ou +	0	C1	ex-smoker	0	1	0	1	no	yes	no	no	no	no	0	0	1	0	1	1	1	1	0	1	1	0	0	0	1	0	0	0	0	1
					female	18 a 59 years	0	2	0	0-1000	0	C2	no	1	1	0	1	no	yes	yes	no	no	no	0	0	1	0	0	1	1	0	0	0	1	0	1	0	0	0	0	0	0	0
					male	60 years ou mais	1	0	1	1001-2000	1	D/E	ex-smoker	2	1	0	1	no	no	no	yes	yes	no	0	1	0	0	0	0	0	0	0	0	0	0	0	0	0	0	0	0	0	0
					male	18 a 59 years	0	2	0	1001-2000	0	D/E	no	2	0		1	no	no	no	yes	yes	no	0	0	0	0	0	0	0	0	0	0	0	0	0	0	0	0	0	0	0	0
					female	18 a 59 years	1	0	0	0-1000	1	D/E	ex-smoker	1	1		1	no	no	no	yes	no	no	0	1	0	0	1	1	1	0	1	1	0	1	1	0	0	0	0	1	0	1
					female	18 a 59 years	0	0	0	0-1000	1	D/E	no	2	1	0	2	no	yes	yes	yes	no	no	0	1	0	0	0	0	0	0	0	0	0	0	0	0	0	0	0	0	0	0
					male	18 a 59 years	1	0	1	1001-2000	1	C2	yes,more than one cigarette per month in the last 30 days	2	1	0	0	no	no	no	no	no	no	0	1	0	0	0	0	1	0	0	0	0	0	1	1	0	1	1	0	1	1
					male	18 a 59 years	1	2	1	0-1000	1	C1	no	1	1		1	no	no	no	no	no	yes	0	0	0	0	0	0	0	0	0	0	0	0	0	0	0	0	0	0	0	0
					male	18 a 59 years	0	0	0	1001-2000	0	D/E	no	2	1	0	1	no	yes	no	yes	no	no	0	0	0	1	0	0	1	0	0	0	0	0	1	0	0	0	0	0	0	0
					female	18 a 59 years	0	3	1	4000 ou +	1	B2	no	2	0	0	1	no	no	no	no	no	yes	0	1	1	0	1	0		0	0	0	0	0		0	0	0	0	0	0	0
					male	18 a 59 years	0	2	0	1001-2000	1	C2	no	1	1		1	no	no	yes	no	no	no	0	1	1	1	0	1	1	1	1	0	0	0	0	1	0	0	0	1	1	1
					female	60 years ou mais	1	0	1	0-1000	0		ex-smoker	1	0	1		yes	no	yes		no	no	0	1	1	0	0	1	1	1	1	1	0	0	0	0	0	0	0	0	0	0
					female	18 a 59 years	1	3	0	0-1000	1	C1	no	1	1	0	2	no	yes	yes	no	no	yes	0	0	1	0	0	0	0	0	0	0	0	0	0	0	0	0	0	0	0	0
					female	18 a 59 years	1	3	0	1001-2000	1	C2	ex-smoker	3	0	0	0	no	no	no	no	no	no	0	0	1	0	0	0	0	0	0	0	0	0	0	0	0	0	0	0	0	0
					female	18 a 59 years	0	3	0	1001-2000	1	C1	no	3	0	0	1	no	no	no	no	no	yes	0	0	0	0	0	0	0	0	0	0	0	0	0	0	0	0	0	0	0	0
					female	18 a 59 years	0	2	0	0-1000	0	C2	no	2	0	0	1	no	no	no	yes	no	no	0	0	0	0	0	0	0	0	0	0	0	0	0	1	0	0	0	0	1	1
					female	18 a 59 years	0	0	1	1001-2000	0	D/E	yes,more than one cigarette per month in the last 30 days	1	1	0	1	no	no	no	no	no	yes	0	1	1	0	1	0	0	0	0	0	0	0	0	0	0	0	0	0	0	0
					male	18 a 59 years	0	0	0	2001-4000	0	D/E	no	2	1	0	1	no	no	no	no	no	no	1	0	0	0	0	0	0	0	0	0	0	0	0	0	0	0	0	0	0	0
					female	18 a 59 years	1	2	0	0-1000	1	B1	no	3	1	0	0	no	no	no	no	no	no	0	0	1	0	0	0	0	0	0	0	0	0	0	0	0	0	0	0	0	0
					female	18 a 59 years	1	0	0	0-1000	0	D/E	no	2	1	0	2	no	yes	yes	no	no	yes	0	0	0	0	1	0	0	0	0	0	0	0	0	0	0	0	0	0	0	0
					male	18 a 59 years	0	2	0	4000 ou +	0	C1	no	2	1	0	0	no	no	no	no	no	no	0	0	0	0	0	0	0	0	0	0	0	0	0	1	0	1	0	0	1	1
					female	18 a 59 years	0	0	1	4000 ou +	1	C2	ex-smoker	3	1		1	no	yes	no	no	yes	no	0	0	1	0	0	0	0	0	0	0	0	0	0	0	0	0	1	0	1	1
					male	18 a 59 years	0	3	0	2001-4000	1	B2	no	2	1	0	0	no	no	no	no	no	no	0	0	1	0	0	0	0	0	0	0	0	0	0	0	0	0	0	0	0	0
					female	18 a 59 years	1	2	0	1001-2000	0	C2	no	1	1		0	no	no	no	no	no	no	0	0	1	0	0	0	0	0	0	0	0	0	0	0	1	1	1	0	1	1
					female	60 years ou mais	0	2	1		1		ex-smoker	2	0	0	2	no	no	yes	no	yes	yes	0	0	0	0	0	0	0	0	0	0	0	0	0	1	0	0	0	0	1	1
					male	18 a 59 years	0	2	1	2001-4000	1	C2	no	2	0	0	1	yes	no	no	no	no	no	0	0	0	0	0	0	0	0	0	0	0	0	0	0	0	0	0	0	0	0
					male	18 a 59 years	0	3	0	4000 ou +	0	B2	no	2	1	0	1	no	no	no	no	no	yes	0	0	0	0	0	0	0	0	0	0	0	0	0	0	0	0	0	0	0	0
					male	18 a 59 years	0	0	0	2001-4000	1	C2	no	2	1	0	0	no	no	no	no	no	no	0	0	0	0	0	0	0	0	0	0	0	0	0	0	0	0	0	0	0	0
					male	18 a 59 years	0	2	0	2001-4000	1	C2	no	2	0	0	1	no	no	no	no	no	no	0	0	0	0	0	0	0	0	0	0	0	0	0	0	0	0	0	0	0	0
					male	18 a 59 years	1	0	1		0	D/E	no	1	0	0		no		no	no	no	no	0	0	0	0	0	0	1	0	0	0	0	0	1		0			0
					female		0	0	1		1	C2	no	2	0	0	1	no	yes	yes	no	no	no	0	0	1	0	0	0	0	0	0	0	0	0	0	0	0	0	0	0	0	0
					female	18 a 59 years	0	2	0		1	C1	no	1	1	0	1	no	no	no	no	no	no	0	0	1	0	0	0	0	0	0	0	0	0	0	0	0	0	0	0	0	0
					female	18 a 59 years	0	0	1	0-1000	1	D/E	ex-smoker	1	1	0	2	no	yes	no	no	yes	no	1	1	0	0	0	0	0	0	0	0	0	0	0	0	0	0	0	0	0	0
					female	18 a 59 years	0	0	1	0-1000	0	D/E	ex-smoker	2	0		2	no	no	no	yes	no	no	1	0	0	0	1	0	0	0	0	0	0	0	0	1	1	1	1	1	1	1
					female	60 years ou mais	0	0	1	2001-4000	0		ex-smoker	2	1			yes			yes	yes	no	0	1	0	0	0	1	1	1	0	1	0	0	0	0	0	0	0	0	0	0
					female	18 a 59 years	0	2	1	1001-2000	0	D/E	no	2	0	0	2	yes	yes	yes	no	no	no	0	0	1	0	0	0	0	0	0	0	0	0	0	0	0	0	0	0	0	0
					female	18 a 59 years	0	2	1	1001-2000	0	C2	ex-smoker	2	1	0	0	no	no	no	no	no	no	0	0	0	0	0	0	0	0	0	0	0	0	0	0	0	0	0	0	0	0
					male	18 a 59 years	1	0	0	1001-2000	0	C2	no	3		0	0	no	no	no	no	no	no	0	0	0	0	0	0	0	0	0	0	0	0	0	0	0	0	0	0	0	0
					female	18 a 59 years	0	2	1	0-1000	0	D/E	no	1	1	0	1	no	yes	no	no	no	no	0	0	0	0	0	0	0	0	0	0	0	0	0	0	0	0	0	0	0	0
					female	18 a 59 years	0	3	1	1001-2000	0	B1	no	3	0	0	0	no	no	no	no	no	no	0	0	1	0	0	0	0	0	0	0	0	0	0	0	0	0	0	0	0	0
					female	18 a 59 years	0	3	0	0-1000	0	C2	no	1	1	0	1	no	yes	yes	no	no	no	0	0	0	0	0	0	0	0	0	0	0	0	0	0	0	0	0	0	0	0
					female	18 a 59 years	0	2	0	0-1000	0	D/E	no	1	1	0	2	no	yes	yes	no	no	no	1	1	1	1	0	1	1	0	0	1	0	0	1	1	0	0	0	1	1	1
					male	18 a 59 years	0	3	0		1	B1	no	1	1		1	no	no	no	no	no	yes	0	1	0	0	0	1	1	1	0	1	0	0	0	0	0	0	0	0	0	0
					male	60 years ou mais	0	2	0		0	C1	no	3	0	0	0	no	no	no	no	no	no	0	0	1	0	0	0	0	0	0	0	0	0	0	0	0	0	0	0	0	0
					female	18 a 59 years	0	2	0	1001-2000	0	C2	no	0	1		1	no	yes	no	no	no	yes	0	1	0	0	0	1	1	0	0	0	1	0	1	0	0	1	0	0	1	1
					female	18 a 59 years	0	3	0	2001-4000	1	C1	no	2	0		0	no	no	no	no	no	no	0	1	0	1	1	0	0	0	0	0	0	0	0	0	0	0	0	0	0	0
					male	18 a 59 years	1	0	0	2001-4000	0	D/E	no	3	1	0	1	no	no	no	yes	no	yes	0	0	1	0	0	1	1	0	0	1	0	0	1	0	0	0	0	0	0	0
					female	18 a 59 years	0	2	0	1001-2000	1	C1	no	2	1		1	yes	no	no	no	no	no	0	1	0	0	0	0	0	0	0	0	0	0	0	0	0	0	0	0	0	0
					female	18 a 59 years	0	3	0	2001-4000	1	B2	no	2	1	0	1	no	no	no	yes	yes	no	0	1	1	1	0	1	1	0	0	1	0	0	0	0	0	1	0	0	1	1
					female	18 a 59 years	0	2	1	1001-2000	1	C2	no	2	1	0	1	no	yes	yes	no	no	no	0	0	0	0	0	0	0	0	0	0	0	0	0	0	0	0	1	0	1	1
					female	18 a 59 years	0	3	0		1	B2	no	2	1		0	no	no	no	no	no	no	0	0	1	0	0	0	0	0	0	0	0	0	0	0	0	0	0	0	0	0
					female	18 a 59 years	0	2	0	1001-2000	0	D/E	no	2	1		1	no	yes	no	no	no	no	0	0	0	0	0	0	0	0	0	0	0	0	0	0	0	0	0	0	0	0
					female	18 a 59 years	1	2	0	0-1000	0	C1	ex-smoker	1	1		2	no	yes	yes	yes	no	no	0	0	1	0	0	0	1	0	0	0	0	1	1	0	0	0	0	0	0	0
					female	60 years ou mais	1	2	1	1001-2000	1	D/E	ex-smoker	2	1		1	no	no	no	yes	no	no	0	1	0	0	1	1	1	0	0	1	0	0	0	0	1	0	1	0	1	1
					female	18 a 59 years	0	3	0	0-1000	0	C1	ex-smoker	2	0	0	1	no	no	yes	no	no	no	0	0	1	0	0	1	1	0	0	0	1	0	0	0	0	0	0	0	0	0
					male	18 a 59 years	0	2	0	2001-4000	1	B2	no	2	1	0	0	no	no	no	no	no	no	0	0	0	0	0	1	1	1	0	1	0	0	0	0	0	0	0	0	0	0
					male	18 a 59 years	1	3	1	1001-2000	1	C1	no	2	1	0	0	no	no	no	no	no	no	0	0	1	0	0	0	0	0	0	0	0	0	0	0	0	0	0	0	0	0
					male	60 years ou mais	0	0	1	1001-2000	0	D/E	no	2	0	0	1	no	no	yes	no	no	no	0	0	1	0	1	0	0	0	0	0	0	0	0	0	0	0	0	1	0	1
					female	18 a 59 years	0	2	0	1001-2000	0	D/E	yes,more than one cigarette per month in the last 30 days	1	0	0	1	no	no	yes	yes	no	no	0	0	0	0	0	1	1	0	0	1	1	0	0	0	0	0	0	0	0	0
					male	18 a 59 years	0	2	0	1001-2000	0	C1	no	3	1	0	0	no	no	no	no	no	no	0	0	0	0	0	0	0	0	0	0	0	0	0	0	0	0	0	0	0	0
					male	18 a 59 years	0	0	0	1001-2000	0	C2	no	2	1	0	0	no	no	no	no	no	no	0	0	0	0	0	0	0	0	0	0	0	0	0	0	0	0	0	0	0	0
					female	18 a 59 years	0	0	0	1001-2000	0	D/E	no	1	1	0	0	no	no	no	no	no	no	0	0	0	0	0	0	0	0	0	0	0	0	0	1	1	0	1	1	1	1
					male	18 a 59 years	0	3	0		1	B1	no	3	1	0	1	no	no	no	no	no	yes	0	0	0	0	0	0	0	0	0	0	0	0	0	0	0	0	0	0	0	0
					female	18 a 59 years	0	2	1	0-1000	1	D/E	no	3	1	0	0	no	no	no	no	no	no	0	0	0	0	0	0	0	0	0	0	0	0	0	0	0	0	0	0	0	0
					male	18 a 59 years	0	0	1		0	D/E	no	2	1		0	no	no	no	no	no	no	0	0	0	0	0	0	0	0	0	0	0	0	0	0	0	0	0	0	0	0
					female	18 a 59 years	0	2	1	1001-2000	1	D/E	no	1	1	0	1	no	no	no	no	no	no	0	0	0	0	0	0	0	0	0	0	0	0	0		0			0
					female	18 a 59 years	0	3	1	4000 ou +	1	C1	no	2	1	0	2	no	yes	yes	yes	no	no	0	0	0	0	0	0	0	0	0	0	0	0	0	0	0	0	0	0	0	0
					female	18 a 59 years	0	3	0		1		no	2	0		0	no	no	no	no	no	no	0	0	1	0	0	0	0	0	0	0	0	0	0	0	0	0	0	0	0	0
					male	18 a 59 years	0	2	1	0-1000	0	C2	no	3	0		0	no	no	no	no	no	no	0	0	0	0	0	0	0	0	0	0	0	0	0	0	0	0	0	0	0	0
					male	18 a 59 years	0	2	1	2001-4000	0	C1	no	2	1	0	0	no	no	no	no	no	no	0	0	0	0	0	0	0	0	0	0	0	0	0	0	0	0	0	0	0	0
					female	18 a 59 years	0	3	1	0-1000	1	C1	no	2	1		1	no	yes	no	no	yes	no	0	0	0	0	0	0	0	0	0	0	0	0	0	0	0	1	0	0	1	1
					female	18 a 59 years	0	2	0	2001-4000	1	D/E	ex-smoker	1	1	0	1	no	no	no	no	no	yes	0	0	0	0	0	0	0	0	0	0	0	0	0	0	0	1	0	0	1	1
					male	18 a 59 years	0	2	0		0	D/E	no	2	1	0	1	no	no	no	no	no	no	0	0	0	0	0	1	1	1	0	0	0	0	0	0	0	0	0	0	0	0
					male	18 a 59 years	0	3	0	2001-4000	1	B2	no	2	0	0	1	no	no	no	no	no	no	0	1	1	0	0	0	0	0	0	0	0	0	0	0	0	0	0	0	0	0
					female	60 years ou mais	0	0	0						1																							0			0
					male	60 years ou mais	0	2	0		0	C2	no	1	1	0	1	no	no	no	yes	no	no	0	0	0	0	0	0	0	0	0	0	0	0	0	0	0	0	0	0	0	0
					male	18 a 59 years	0	3	0	4000 ou +	1	B2	no	1	1	0	0	no	no	no	no	no	no	0	1	0	0	0	0	1	0	0	0	0	0	1	0	0	0	0	0	0	0
					male	60 years ou mais	0	0	0	1001-2000	0	C1	no	1	0	0	2	no	yes	yes	no	yes	no	0	0	1	0	0	0	0	0	0	0	0	0	0	0	0	0	0	0	0	0
					male		0		1	1001-2000	0		no	1		0		no	yes	no	yes	yes		0	1	0	0	0	1	1	0	1	0	0	0	0	0	0	0	0	0	0	0
					male	60 years ou mais	0	0	0	2001-4000	0	D/E	no	2	0	0	1	no	no	no	yes	no	yes	0	0	1	0	0	0	0	0	0	0	0	0	0	1	0	0	0	1	1	1
					male	18 a 59 years	0	3	0	4000 ou +	1	C1	no	2	0	0	1	no	no	no	yes	no	no	0	0	1	0	0	0	0	0	0	0	0	0	0	0	0	0	0	0	0	0
					female	18 a 59 years	0	2	1	0-1000	0	C2	no	1	1	0	1	no	no	no	no	no	yes	0	1	0	0	0	0	0	0	0	0	0	0	0	0	1	0	0	0	0	1
					male	18 a 59 years	1	2	0	4000 ou +	1	C2	no	2	1		0	no	no	no	no	no	no	0	0	0	0	0	1	1	0	0	1	0	0	0	0	0	0	0	0	0	0
					female	18 a 59 years	0	3	0	0-1000	1	C1	ex-smoker	2	1		1	no	yes	no	no	no	no	0	0	1	0	0	1	1	0	0	1	0	0	1	0	0	0	0	0	0	0
					female	18 a 59 years	1	2	0	0-1000	0	C1	no	1	1		1	no	no	no	yes	no	no	0	0	0	0	0	1	1	1	0	0	0	0	0	0	1	0	0	0	0	1
					female	18 a 59 years	0	3	0	0-1000	1	C2	no	1	1	0	1	yes	no	yes	no	no	no	0	0	1	0	0	0	0	0	0	0	0	0	0	0	0	0	0	0	0	0
					female	18 a 59 years	0	2	0	0-1000	1	D/E	no	1	1		1	no	yes	yes	no	no	no	0	0	1	0	0	1	1	0	0	0	1	0	1	0	0	0	0	0	0	0
					male	18 a 59 years	1	0	0	2001-4000	0	C2	ex-smoker	2	1	0	1	yes	no	no	yes	no	no	0	1	0	0	1	0	0	0	0	0	0	0	0	0	0	0	0	0	0	0
					female	18 a 59 years	0	3	1	0-1000	1	C1	no	2	0		1	no	no	no	no	no	yes	0	1	1	0	0	1	1	1	0	0	0	0	0	1	0	0	1	0	1	1
					female	18 a 59 years	0	3	0	4000 ou +	0	B1	no	2	1	0	1	no	no	no	yes	no	no	0	1	1	0	0	1	1	0	0	1	0	0	0	0	0	0	0	0	0	0
					male	18 a 59 years	0	2	0	4000 ou +	1	B2	no	3	1	0	1	no	no	no	no	no	yes	0	1	0	0	0	0	0	0	0	0	0	0	0	0	0	0	0	0	0	0
					male	18 a 59 years	1	2	1	0-1000	0	B2	no	3	0	0	2	no	yes	yes	no	no	yes	0	0	0	0	0	1	1	0	0	1	0	0	0	0	0	0	0	0	0	0
					male	18 a 59 years	0	0	1	0-1000	1	D/E	no	1	0	0	1	no	no	no	no	yes	no	0	0	0	0	1	1	1	0	0	1	0	0	0	0	0	0	0	1	0	1
					female	18 a 59 years	0	3	0		1	B1	no	3	0	0	1	no	no	no	no	no	yes	0	0	1	0	0	1	1	0	0	1	0	0	0	0	0	0	0	0	0	0
					female	18 a 59 years	0	3	0	0-1000	0	C1	no	3	0		0	no	no	no	no	no	no	0	0	0	0	0	0	0	0	0	0	0	0	0	0	0	0	0	0	0	0
					female	60 years ou mais	0	0	1	1001-2000	1	D/E	no	0	1		2	no	no	yes	yes	no	no	1	0	0	0	0	1	1	1	1	1	0	1	1	0	0	0	0	0	0	0
					female	18 a 59 years	0	3	0		0	B2	no	1	1	0	1	no	no	yes	no	no	yes	0	0	1	0	0	0	0	0	0	0	0	0	0	1	0	0	0	1	1	1
					female	18 a 59 years	1	2	0	1001-2000	1	C1	no	2	1	0	2	no	yes	no	no	no	yes	1	1	1	0	1	0	0	0	0	0	0	0	0	0	0	0	0	1	0	1
					female	60 years ou mais	0	0	1	1001-2000	0	C2	no	1		0		no	no	no	no	no	no		0	0	0	0	0	0	0	0	0	0	0	0	0	0	0	0	0	0	0
					female	18 a 59 years	0	2	1	1001-2000	1	C1	no	1	1	0	1	no	yes	no	no	no	no	0	0	0	0	0	0	0	0	0	0	0	0	0	0	1	0	0	1	0	1
					female	18 a 59 years	0	2	1	1001-2000	0	D/E	no	2	0	0	1	no	yes	no	no	no	no	0	0	0	0	0	0	0	0	0	0	0	0	0	0	0	0	0	0	0	0
					male	60 years ou mais	1	2	1	4000 ou +	1	B2	no	3	1	0	1	yes	no	no	yes	no	no	0	0	0	0	0	0	0	0	0	0	0	0	0	0	0	0	0	0	0	0
					male	18 a 59 years	0	3	0	1001-2000	1	B2	no	3	0	0	1	no	no	no	no	no	no	1	0	0	0	0	0	0	0	0	0	0	0	0	0	0	0	0	0	0	0
					male	18 a 59 years	0	2	0	2001-4000	1	C1	no	3	1	0	1	no	yes	yes	no	no	no	0	1	0	0	0	0	0	0	0	0	0	0	0	0	0	0	0	0	0	0
					male	18 a 59 years	1	2	1	1001-2000	1	C2	no	3	1	0	1	no	no	no	no	no	yes	0	0	1	0	0	1	1	1	0	0	0	0	0	0	0	0	0	0	0	0
					female	60 years ou mais	0	2	1	2001-4000	1	B2	no	3	0	0	1	no	no	no	no	yes	no	0	0	0	0	0	0	0	0	0	0	0	0	0	0	0	0	0	0	0	0
					female	18 a 59 years	0	3	1	2001-4000	1	B2	no	3	1	0	1	no	yes	no	no	no	no	0	0	1	0	0	1	1	0	0	1	0	0	0	0	0	0	0	0	0	0
					male	18 a 59 years	0	2	0		1	D/E	no	2	1	0	1	no	yes	yes	no	no	no	0	0	0	0	0	0	0	0	0	0	0	0	0	0	0	0	0	0	0	0
					female	60 years ou mais	0	0	1		0	C1	no	1	1		1	no	no	no	yes	yes	no	0	0	1	0	0	1	1	0	0	1	0	0	0	0	0	0	0	0	0	0
					female	60 years ou mais	0	2	1	1001-2000	1	C2	no	2	0	0	0	no	no	no	no	no	no	0	0	0	1	0	0	0	0	0	0	0	0	0	0	0	0	0	0	0	0
					female	18 a 59 years	0	2	1	1001-2000	0	D/E	no	2	1	0	2	no	yes	yes	no	no	no	1	0	0	0	0	0	0	0	0	0	0	0	0	0	0	0	0	0	0	0
					female	18 a 59 years	1	0	0		0	D/E	no	1	1	0	1	no	yes	yes	no	no	no	0	1	0	0	0	0	0	0	0	0	0	0	0	0	0	0	0	1	0	1
					male	18 a 59 years	1	0	1		0	D/E	no	2	1	0	0	no	no	no	no	no	no	0	0	0	0	0	0	0	0	0	0	0	0	0	0	0	0	0	0	0	0
					female	18 a 59 years	1	2	0	2001-4000	1	C1	no	2	0	0	2	no	yes	yes	no	no	no	1	0	0	0	0	0	0	0	0	0	0	0	0	0	1	0	0	0	0	1
					female	18 a 59 years	0	3	0	0-1000	1	B2	no	2	1		0	no	no	no	no	no	no	0	1	0	0	0	0	1	0	0	0	0	0	1	1	0	1	0	0	1	1
					male	18 a 59 years	0	3	0	0-1000	0	C2	ex-smoker	3	1		1	no	no	no	yes	no	yes	0	1	0	0	0	0	1	0	0	0	0	1	0	0	0	1	0	0	1	1
					female	18 a 59 years	0	2	0	2001-4000	0	C2	ex-smoker	3	1	0	2	no	yes	no	yes	no	no	1	1	0	0	0	0	0	0	0	0	0	0	0	0	1	0	0	0	0	1
					female	60 years ou mais	0	2	0		1	C1	ex-smoker	2	0	0	1	no	no	no	yes	no	no	0	0	0	0	0	0	0	0	0	0	0	0	0	0	0	0	0	0	0	0
					male	18 a 59 years	1	3	0	4000 ou +	1	C1	no	3	1	0	0	no	no	no	no	no	no	0	0	1	0	0	1	1	1	0	1	0	0	0	0	0	0	0	0	0	0
					female	18 a 59 years	0	2	0	0-1000	0	C2	no	2	1	0	1	no	yes	yes	no	no	no	0	0	0	0	0	0	0	0	0	0	0	0	0	0	1	0	0	1	0	1
					male	18 a 59 years	0	2	0	0-1000	0		ex-smoker	2	1	0	0	no	no	no	no	no	no	0	0	0	0	1	0	0	0	0	0	0	0	0	0	0	0	0	0	0	0
					female	18 a 59 years	0	3	0	2001-4000	1	C1	no	2	0	0	0	no	no	no	no	no	no	0	0	1	0	0	0	0	0	0	0	0	0	0	0	0	0	0	0	0	0
					female	18 a 59 years	0	3	1	2001-4000	0	D/E	no	2	0	0	1	no	no	no	no	no	no	0	0	1	0	0	0	0	0	0	0	0	0	0	0	0	0	0	0	0	0
					female	18 a 59 years	0	3	0	1001-2000	0	D/E	no	2	1	0	0	no	no	no	no	no	no	0	0	0	0	0	0	0	0	0	0	0	0	0	0	0	0	0	0	0	0
					male	18 a 59 years	0	3	1	4000 ou +	1	C2	no	1	0	0	1	no	no	no	no	no	no	0	0	0	0	0	0	0	0	0	0	0	0	0	0	0	0	0	0	0	0
					female	60 years ou mais	0	2	0		1		no	3	0	0	1	no	no	no	yes	no	no	0	0	0	0	0	1	1	1	1	1	0	0	0	0	0	0	0	0	0	0
					male	60 years ou mais		0	1	2001-4000	0	C2	ex-smoker	2	1		1	no	no	no	yes	no	no	0	1	1	0	0	1	1	0	0	1	0	0	0	1	0	0	0	0	1	1
					female	18 a 59 years	0	2	0	0-1000	0	D/E	no	2	1		1	no	no	no	no	no	yes	0	1	0	1	1	0	0	0	0	0	0	0	0	0	0	1	1	0	1	1
					male	18 a 59 years	0	2	0		1	C2	no	1	1	0	2	no	no	no	yes	yes	no	1		0	0	0	1	1	0	0	1	0	0	0	0	0	0	0	0	0	0
					male	18 a 59 years	1	0	1	1001-2000	1	D/E	ex-smoker	3	1	0	0	no	no	no	no	no	no	0		0	0	1	0	0	0	0	0	0	0	0	0	0	0	0	0	0	0
					female	18 a 59 years		3	0		1	B1	ex-smoker	2	0		1	no	no	yes	no	no	no	0	0	1	0	0	0	0	0	0	0	0	0	0	0	0	0	0	0	0	0
					female	18 a 59 years	1	3	0	0-1000	0	C1	ex-smoker	2	0	0	0	no	no	no	no	no	no	0	0	0	0	0	0	0	0	0	0	0	0	0	0	0	1	0	0	1	1
					female	18 a 59 years	0	2	0	0-1000	1	B2	no	2	1		1	no	no	no	no	no	no	0	0	0	0	0	0	0	0	0	0	0	0	0	0	0	0	0	0	0	0
					male	60 years ou mais	0	0	0		1	C1	ex-smoker	0	1	0	2	yes	no	no	yes	no	no	0	1	0	0	0	0	0	0	0	0	0	0	0		0	0	0	0
					male	18 a 59 years	0	3	1	4000 ou +	1	A	yes,more than one cigarette per month in the last 30 days	3	1	0	2	no	yes	no	yes	no	yes	0	0	0	0	0	0	0	0	0	0	0	0	0	1	0	0	0	0	1	1
					male	18 a 59 years	1	0	0	4000 ou +	0	C2	yes,more than one cigarette per month in the last 30 days	2	1	0	0	no	no	no	no	no	no	0	0	0	0	0	0	0	0	0	0	0	0	0	0	0	0	0	0	0	0
					female	60 years ou mais	0	0	0	0-1000	0	D/E	ex-smoker	1	0	0	2	yes	no	no	yes	no	yes	1	1	0	0	0	1	1	1	0	0	0	0	0	1	1	0	0	0	1	1
					female	60 years ou mais	0	2	1	1001-2000	1		no	3	1		2	no	no	no	yes	no	no	1	1	1	0	0	0	0	0	0	0	0	0	0	0	0	0	0	0	0	0
					female	18 a 59 years	0	0	1	0-1000	1	D/E	ex-smoker	2	1		1	yes	no	no	no	yes	no	0	0	1	0	0	0	1	0	0	0	0	0	1	0	0	0	0	0	0	0
					female	18 a 59 years	0	3	0	2001-4000	1	C2	no	1	1	0	2	no	no	no	yes	no	no	1	1	0	0	1	0	0	0	0	0	0	0	0	0	1	0	0	1	0	1
					female	18 a 59 years	0	0	0	0-1000	0	D/E	no	2	1		2	no	yes	yes	yes	no	yes	1	1	1	0	0	1	1	0	0	1	0	0	0	0	0	0	1	0	1	1
					female	18 a 59 years	0	0	0	0-1000	1	D/E	ex-smoker	3		0	0	no	no	no	no	no	no	0	0	0	0	0	0	0	0	0	0	0	0	0	0	0	0	0	0	0	0
					female	18 a 59 years	0	2	1	1001-2000	0	D/E	no	2	0	0	0	no	no	no	no	no	no	0	1	0	0	0	0	0	0	0	0	0	0	0	0	0	0	0	0	0	0
					male	18 a 59 years	0	2	1	0-1000	1	C2	yes,more than one cigarette per month in the last 30 days	1	1	0	1	no	no	no	yes	no	no	0	1	0	0	0	0	1	0	0	0	0	0	1	0	0	0	0	0	0	0
					female	18 a 59 years	0	2	1	2001-4000	0	D/E	no	2	1		2	no	yes	yes	no	no	yes	0	0	1	0	0	1	1	1	0	0	0	0	0	0	0	0	0	0	0	0
					female	18 a 59 years	1	3	0		1	C1	no	1	1		1	no	no	no	no	no	yes	0	0	0	0	0	0	0	0	0	0	0	0	0	0	0	0	0	0	0	0
					female	18 a 59 years	0	0	1		0	D/E	yes,more than one cigarette per month in the last 30 days	3	1	0	1	no	no	yes	no	no	no	0	1	0	0	0	0	0	0	0	0	0	0	0	0	0	0	0	0	0	0
					male	18 a 59 years	0	3	1		0	B2	no	2	1	0	0	no	no	no	no	no	no	0	0	0	0	0	1	1	0	0	1	0	0	0	1	0	0	1	0	1	1
					female	18 a 59 years	0	2	0	0-1000	1	C2	no	2	0		1	no	no	no	no	no	yes	1	0	1	0	0	0	0	0	0	0	0	0	0	0	0	0	0	1	0	1
					female	60 years ou mais	1	0	1	1001-2000	0	C2	ex-smoker	1	1	0	2	no	yes	no	yes	yes	no	0		0	0	0	1	1	0	0	1	0	0	0	0	0	0	0	0	0	0
					female	18 a 59 years	0	2	0	0-1000	0	D/E	no	1	1	0	2	no	yes	yes	no	no	no	1	1	0	0	0	0	0	0	0	0	0	0	0	1	0	1	0	0	1	1
					female	18 a 59 years	0	2	0	0-1000	1	C2	no	2	1	0	0	no	no	no	no	no	no	0	0	1	0	1	0	0	0	0	0	0	0	0	0	0	0	0	1	0	1
					female	18 a 59 years	0	2	0	1001-2000	0	C1	ex-smoker	1	1	1	1	no	no	no	yes	no	yes	0	0	0	0	0	0	0	0	0	0	0	0	0	1	1	1	0	1	1	1
					female	60 years ou mais	0	2	1	1001-2000	0	C2	yes,more than one cigarette per month in the last 30 days	2	0	0	1	yes	no	no	no	no	no	1	0	0	0	0	0	0	0	0	0	0	0	0	0	0	0	0	0	0	0
					female	18 a 59 years	0	2	0	4000 ou +	0	B2	yes,more than one cigarette per month in the last 30 days	2	1	0	0	no	no	no	no	no	no	0	0	0	0	0	0	0	0	0	0	0	0	0	0	0	0	0	0	0	0
					male	18 a 59 years	1	2	1	0-1000	1	C2	ex-smoker	2	1		2	yes	no	no	yes	no	yes	0	1	0	0	0	1	1	1	1	1	0	0	1	0	0	0	0	1	0	1
					male	60 years ou mais	0	3	0		0	C2	ex-smoker	2	1	0	1	no	no	no	yes	yes	no	0	1	1	0	0	1	1	0	0	1	0	0	0	0	0	0	0	0	0	0
					female	18 a 59 years	1	2	1	1001-2000	0	D/E	no	2	1	0	0	no	no	no	no	no	no	0	0	0	0	0	0	0	0	0	0	0	0	0	0	0	0	0	0	0	0
					female	18 a 59 years	1	2	0	1001-2000	0	C1	no	2	1	0	0	no	no	no	no	no	no	0	1	0	0	0	0	0	0	0	0	0	0	0	1	0	0	1	0	1	1
					female	60 years ou mais	1	0	1	2001-4000	0	C2	ex-smoker	2	1	0	1	yes	no	no	no	yes	no	0	1	0	0	0	0	0	0	0	0	0	0	0	0	0	0	0	0	0	0
					male	18 a 59 years	0	2	0	4000 ou +	0	C1	no	2	1	0	1	no	no	no	no	no	yes	0	0	0	0	0	0	0	0	0	0	0	0	0	0	0	0	0	0	0	0
					male	18 a 59 years	1	2	1	1001-2000	0	C2	no	2	1	0	0	no	no	no	no	no	no	0	1	1	0	0	0	0	0	0	0	0	0	0	0	0	0	0	0	0	0
					female	18 a 59 years	0	3	0	2001-4000	0	C2	no	2	1	0	0	no	no	no	no	no	no	0	0	1	0	0	0	0	0	0	0	0	0	0	0	0	0	0	0	0	0
					male	18 a 59 years	0	2	1		0	B1	no	1	1			no	yes	yes	no	no	no		0	1	0	0	1	1	1	0	0	0	0	0	0	0	0	1	0	1	1
					female	18 a 59 years	1	2	0		0	D/E	no	3	1	0	0	no	no	no	no	no	no	0	0	0	0	0	0	0	0	0	0	0	0	0	0	0	0	0	0	0	0
					female	60 years ou mais	0	2	1	1001-2000	1	C2	no	2	1	0		no	no	no	no	no	no		0	0	0	0	0	0	0	0	0	0	0	0	0	0	0	0	0	0	0
					male	18 a 59 years	0	3	1		1		no	2	1	0	1	no	yes	no	no	no	yes	0	0	0	0	0	0	0	0	0	0	0	0	0	0	0	0	0	0	0	0
					female	18 a 59 years	1	3	1	2001-4000	1	C2	no	2	1		0	no	no	no	no	no	no	0	0	1	0	0	0	0	0	0	0	0	0	0	0	0	0	0	0	0	0
					female	18 a 59 years	0	0	1	1001-2000	0	D/E	no	1	1	0	2	no	no	yes	yes	no	no	1	0	0	0	0	0	0	0	0	0	0	0	0	0	0	0	1	0	1	1
					female	18 a 59 years	1	2	0	1001-2000	1	C2	no	0	1		2	no	yes	yes	no	yes	yes	1	0	0	0	0	0	0	0	0	0	0	0	0	0	0	0	0	0	0	0
					female	18 a 59 years	1	3	1		0	C2	no	1	0	0	0	no	no	no	no	no	no	0	0	0	0	0	0	0	0	0	0	0	0	0	0	0	0	0	0	0	0
					female	18 a 59 years	0	3	0	4000 ou +	1	A	no	2	0	0	0	no	no	no	no	no	no	0	0	0	0	0	1	1	1	0	0	0	0	0	0	0	0	0	0	0	0
					male	18 a 59 years	0	3	0		0	C1	no	2	1	0	0	no	no	no	no	no	no	0	0	1	0	0	1	1	1	0	1	0	0	0	0	0	0	0	0	0	0
					female	18 a 59 years	0	2	1	2001-4000	0	D/E	no	2	1		1	yes	no	no	no	no	no	0	0	0	0	0	0	0	0	0	0	0	0	0	0	0	0	1	1	1	1
					male	18 a 59 years	1	3	0		0	B2	ex-smoker	3	1	0	1	no	no	no	yes	no	no	0	0	0	0	0	0	0	0	0	0	0	0	0	0	0	0	0	0	0	0
					female	18 a 59 years	0	3	0	0-1000	0	C2	no	2	1	0	2	no	yes	yes	no	no	yes	0	0	0	0	0	0	0	0	0	0	0	0	0	0	0	0	0	0	0	0
					female	18 a 59 years	0	3	0	4000 ou +	1	B1	no	3	1	0	0	no	no	no	no	no	no	0	0	0	0	0	0	1	0	0	0	0	0	1	0	0	0	0	0	0	0
					female	18 a 59 years	0	2	1		0	C2	yes,more than one cigarette per month in the last 30 days	3	1	0	0	no	no	no	no	no	no	0	0	0	0	0	0	0	0	0	0	0	0	0	0	0	0	0	0	0	0
					female	18 a 59 years	0	2	0	1001-2000	0	C2	no	1	1	0	2	no	no	no	yes	no	no	1	0	0	0	0	1	1	0	0	1	0	0	0	0	0	0	0	0	0	0
					female	18 a 59 years	0	2	1	0-1000	1	D/E	no	1	1		1	no	yes	yes	no	no	no	0	0	0	0	0	0	0	0	0	0	0	0	0	0	1	0	0	0	0	1
					male	18 a 59 years	0	3	0		1	B2	no	3	1	0	0	no	no	no	no	no	no	0	0	0	0	0	0	0	0	0	0	0	0	0	0	0	0	0	0	0	0
					male	18 a 59 years	0	3	0	1001-2000	1	B2	yes,more than one cigarette per month in the last 30 days	2	1		1	no	no	no	no	no	no	0	0	0	0	0	0	0	0	0	0	0	0	0	0	0	0	0	0	0	0
					female	18 a 59 years	0	2	0	0-1000	0	C1	no	1	1	0	0	no	no	no	no	no	no	0	0	0	0	0	0	1	0	0	0	0	0	1	0	0	0	0	0	0	0
					female	18 a 59 years	1	3	0	2001-4000	1	C2	no	2	0		1	no	no	no	no	no	no	1	0	0	0	0	0	0	0	0	0	0	0	0	0	0	0	0	0	0	0
					male	60 years ou mais	0	2	0	4000 ou +	1	C2	ex-smoker	2	1	0	1	no	no	no	no	no	no	1	0	0	0	0	0	0	0	0	0	0	0	0	0	0	0	0	0	0	0
					female	18 a 59 years	0	3	0	4000 ou +	0	C1	no	3	1	0			no	no	no	no	no	0	0	1	0	0	1	1	1	1	1	0	0	0	0	0	0	0	0	0	0
					male	18 a 59 years	1	2	0		1	D/E	no	1	0	0	0	no	no	no	no	no	no	0	0	0	0	0	0	0	0	0	0	0	0	0	0	0	1	1	0	1	1
					female	18 a 59 years	0	0	0	4000 ou +	1	C1	no	1	1		2	yes	no	no	yes	no	no	0	1	0	0	0	0	0	0	0	0	0	0	0	0	0	0	1	0	1	1
					female	18 a 59 years	0	0	1		0	D/E	no	1	1	0	2	yes	yes	yes	yes	no	yes	1	0	0	0	0	1	1	1	1	1	1	0	1	0	0	0	0	0	0	0
					male	18 a 59 years	0	2	1	2001-4000	1	C2	no	3	0	0	0	no	no	no	no	no	no	0	0	1	0	0	0	0	0	0	0	0	0	0	0	0	0	0	0	0	0
					male	18 a 59 years	0	2	1		1	C2	no	3	1	0	0	no	no	no	no	no	no	0	0	0	0	0	0	0	0	0	0	0	0	0	0	0	0	0	0	0	0
					female	60 years ou mais	1	3	0	4000 ou +	1	B2	ex-smoker	0	0	0	2	no	no	no	yes	no	no	1	0	0	0	0	0	0	0	0	0	0	0	0	0	0	0	0	0	0	0
					male	18 a 59 years	1	2	0	2001-4000	0	C2	yes,more than one cigarette per month in the last 30 days	2	1	0	0	no	no	no	no	no	no	0	0	0	0	0	0	0	0	0	0	0	0	0	0	0	0	0	0	0	0
					female	18 a 59 years	0	3	0	1001-2000	1	C1	no	2	1		2	no	yes	no	no	no	yes	0	1	0	0	0	0	0	0	0	0	0	0	0	0	0	0	0	0	0	0
					male	18 a 59 years	0	3	0	4000 ou +	0	B2	no	2	1	0	0	no	no	no	no	no	no	0	0	1	0	0	0	0	0	0	0	0	0	0	0	0	0	0	0	0	0
					female	60 years ou mais	0	3	1	2001-4000	1	B2	no	2	1	0	2	no	no	no	no	no	yes	1	1	0	0	0	1	1	1	0	0	0	0	0	0	0	0	0	0	0	0
					female	18 a 59 years	0	2	0	0-1000	0	D/E	yes,more than one cigarette per month in the last 30 days	1	1		2	no	yes	yes	yes	no	no	0	1	1	0	0	0	0	0	0	0	0	0	0	0	0	0	0	0	0	0
					female	18 a 59 years	1	3	1	1001-2000	1	C1	no	2	0	0	1	no	yes	no	no	no	yes	0	0	0	0	0	0	0	0	0	0	0	0	0	0	0	0	0	0	0	0
					female	18 a 59 years	1	3	1	2001-4000	0	C1	no	2	1	0	1	no	no	no	no	no	yes	0	0	1	0	0	0	0	0	0	0	0	0	0	0	0	0	1	0	1	1
					female	18 a 59 years	1	3	1	4000 ou +	1	B2	no	1	1	0	2	no	no	no	yes	yes	no	1	1	1	1	1	1	1	0	0	1	0	0	0	0	0	0	0	0	0	0
					male	60 years ou mais	1	0	1	2001-4000	0	C1	ex-smoker	2	1		1	yes	no	no	yes	no	no	0	1	0	0	0	0	0	0	0	0	0	0	0	0	0	0	0	0	0	0
					male	18 a 59 years	0	0	0	0-1000	0	D/E	ex-smoker	1	1	0	0	no	no	no	no	no	no	0	0	0	0	0	0	0	0	0	0	0	0	0	1	1	0	1	1	1	1
					female	18 a 59 years	1	0	0	0-1000	0	D/E	yes,more than one cigarette per month in the last 30 days	1	0		1	no	yes	yes	no	no	no	0	1	0	1	0	0	0	0	0	0	0	0	0	0	0	0	0	0	0	0
					female	18 a 59 years	1	0	0	0-1000	0	D/E	ex-smoker	2	0	0	1	no	no	no	no	no	no	0	1	0	0	0	0	0	0	0	0	0	0	0	0	0	0	0	0	0	0
					female	18 a 59 years	1	2	0	1001-2000	1	C2	no	0	1		2	no	yes	no	yes	no	yes	1	1		0	0	1	1	1	0	1	0	1	0	1	1	1	0	1	1	1
					female	18 a 59 years	0	3	0	1001-2000	0	C1	no	2	1	0	2	no	yes	no	no	no	yes	1	1	1	0	0	1	1	0	0	1	0	0	0	1	0	0	0	1	1	1
					male	18 a 59 years	0	3	0	4000 ou +	0	B2	no	2	1	0	2	no	yes	yes	no	no	no	0	0	1	0	0	0	0	0	0	0	0	0	0	0	0	0	0	0	0	0
					male	18 a 59 years	0	2	1	0-1000	1	C2	no	2	0	0	0	no	no	no	no	no	no	0	0	0	0	1	0	0	0	0	0	0	0	0	0	0	0	0	0	0	0
					female	18 a 59 years	0	0	0	0-1000	0	C2	no	2	0	0	1	no	yes	no	no	no	no	0	1	0	0	0	0	0	0	0	0	0	0	0	0	0	0	0	0	0	0
					female	18 a 59 years	0	3	0	2001-4000	1	C2	yes,more than one cigarette per month in the last 30 days	1	0		0	no	no	no	no	no	no	0	0	0	0	0	0	0	0	0	0	0	0	0	0	0	0	0	1	0	1
					male	18 a 59 years	0	2	0	1001-2000	0	C1	no	1	1	0	1	no	no	no	yes	no	no	0	1	0	1	1	0	0	0	0	0	0	0	0	0	0	0	0	1	0	1
					male	18 a 59 years	0	3	1	1001-2000	0	C1	yes,more than one cigarette per month in the last 30 days	2	1	0	1	no	no	no	no	no	yes	0	0	0	0	0	0	0	0	0	0	0	0	0	0	0	0	0	0	0	0
					female	18 a 59 years	0	0	0	1001-2000	0	D/E	yes,more than one cigarette per month in the last 30 days	1	1	0	0	no	no	no	no	no	no	0	0	0	0	0	0	0	0	0	0	0	0	0	0	1	0	0	0	0	1
					male	60 years ou mais	1	3	0	4000 ou +	1	B1	no	3	0	0	1	no	no	no	no	no	yes	0	0	0	0	0	0	0	0	0	0	0	0	0	0	0	0	0	0	0	0
					female	18 a 59 years	0	3	1	2001-4000	1	D/E	no	2	0		1	no	yes	no	no	no	yes	0	0	0	0	0	1	1	0	0	1	0	0	0	0	0	0	0	0	0	0
					female	18 a 59 years	1	0	1	1001-2000	0	D/E	no	1	1	0	2	no	no	yes	yes	yes	no	1	0	0	0	0	1	1	0	0	1	0	0	0	0	0	0	0	0	0	0
					male	18 a 59 years	0	3	0	4000 ou +	0	C1	no	1	1	0	1	no	no	no	yes	no	no	0	0	0	0	0	1	1	0	0	1	0	0	0	0	0	0	0	0	0	0
					female	18 a 59 years	0	2	1	2001-4000	0	C2	no	1	1	0	2	no	yes	yes	yes	yes	no	0	0	1	0	0	1	1	0	0	1	0	0	0	0	0	0	0	0	0	0
					female	18 a 59 years	0	3	1	4000 ou +	0	C1	no	1	1		2	yes	no	no	yes	no	yes	0	0	1	0	0	0	0	0	0	0	0	0	0	0	0	0	0	1	0	1
					male	60 years ou mais	0	0	0	1001-2000	1	C1	no	2	1	0	1	no	no	no	yes	no	no	1	0	0	0	0	0	0	0	0	0	0	0	0	0	0	0	0	0	0	0
					male	18 a 59 years	1	2	0	2001-4000	1	C2	no	2	0	0	1	yes	no	no	no	no	no	0	1	0	0	0	1	1	0	0	1	0	0	0	0	0	0	0	0	0	0
					male	18 a 59 years	1	2	1		1		no	2	1	0	2	no	yes	yes	no	no	yes	0														0			0
					male	18 a 59 years	0	2	1	1001-2000	1	C2	ex-smoker	2	1	0	1	no	no	no	no	no	yes	0	0	0	0	0	0	0	0	0	0	0	0	0	0	0	0	0	0	0	0
					female	18 a 59 years	0	2	0	0-1000	0	C2	no	1	1	0	1	no	yes	no	no	no	no	0	1	0	0	0	0	0	0	0	0	0	0	0	0	1	1	1	0	1	1
					male	18 a 59 years	0	2	0	1001-2000	0	C2	ex-smoker	2	0		0	no	no	no	no	no	no	0	0	1	0	0	1	1	0	0	1	0	0	0	0	0	0	0	0	0	0
					female	18 a 59 years	0	0	1	0-1000	0	D/E	no	1	0		2	no	yes	yes	no	no	no	1	1	0	0	0	0	0	0	0	0	0	0	0	0	0	1	0	1	1	1
					male	18 a 59 years	1	0	1	1001-2000	0	C2	no	2	1		1	yes	no	no	no	no	no	0	1	0	0	0	0	0	0	0	0	0	0	0	0	0	0	0	0	0	0
					male	18 a 59 years	0	2	0	2001-4000	1	B2	no	2	1	0	0	no	no	no	no	no	no	0	1	0	0	0	0	0	0	0	0	0	0	0	0	0	0	0	0	0	0
					male	60 years ou mais	0	0	1	2001-4000	0	C2	ex-smoker	3	1	0	1	no	no	no	no	no	no	1	0	0	0	0	0	0	0	0	0	0	0	0	0	0	0	0	0	0	0
					female	18 a 59 years	1	2	1	0-1000	1	D/E	no	1	1	0	1	no	no	no	yes	no	no	0	1	0	0	0	0	0	0	0	0	0	0	0	0	0	0	1	0	1	1
					female	18 a 59 years	0	3	0	1001-2000	0	B2	ex-smoker	2	1	0	1	no	yes	no	no	no	no	0	1	0	0	0	0	0	0	0	0	0	0	0	0	0	0	0	0	0	0
					female	18 a 59 years	1	3	1	2001-4000	0	C2	ex-smoker	2	1	0	0	no	no	no	no	no	no	0	1	0	0	0	0	0	0	0	0	0	0	0	0	0	0	0	1	0	1
					female	18 a 59 years	0	3	0	2001-4000	1	C1	ex-smoker	1	1		1	yes	no	no	yes	no	no	0	0	0	0	0	0	0	0	0	0	0	0	0	1	0	0	1	1	1	1
					male	18 a 59 years	0	3	1		0	C2	no	3	1	0	0	no	no	no	no	no	no	0	0	1	0	0	1	1	1	0	0	0	0	0	0	0	0	0	0	0	0
					female	18 a 59 years	0	3	0	0-1000	1	C1	no	2	1	0	2	no	yes	yes	yes	no	no	0	0	0	0	1	0	0	0	0	0	0	0	0	0	0	0	0	0	0	0
					female	18 a 59 years	0	2	0	2001-4000	1	D/E	ex-smoker	2	1	0	1	no	yes	yes	no	no	no	0	0	0	0	0	1	1	1	0	0	1	0	1	0	0	0	0	0	0	0
					male	60 years ou mais	0	0	0		0	C2	no	2	0		1	no	no	no	yes	yes	no	0	0	0	0	0	1	1	1	0	1	0	0	0	0	1	1	1	1	1	1
					female	60 years ou mais	0	0	0	0-1000	0	C2	ex-smoker	2	1		1	no	no	yes	yes	no	no	0	0	0	0	0	1	1	1	1	1	0	1	1	0	0	0	0	0	0	0
					female	18 a 59 years	1	3	0	1001-2000	1	C2	no	3	1	0	0	no	no	no	no	no	no	0	0	0	0	0	0	0	0	0	0	0	0	0	0	0	0	0	0	0	0
					female	18 a 59 years	1	2	0	1001-2000	0	C1	no	1	1	0		no	yes	yes	no		no	0	0	1	0	0	1	1	0	0	1	1	0	0	1	0	0	0	1	1	1
					female	60 years ou mais	1	0	1	1001-2000	0	D/E	no	0	1	0	1	no	yes	no	yes	no	no	0	1	0	0	1	0	0	0	0	0	0	0	0	0	1	1	1	1	1	1
					male	18 a 59 years	0	2	0	4000 ou +	0	B2	no	2	1	0	0	no	no	no	no	no	no	0	1	1	0	0	0	0	0	0	0	0	0	0	0	0	0	0	0	0	0
					female	18 a 59 years	0	2	0	0-1000	0	C1	ex-smoker	2	1	0	1	no	no	no	no	no	yes	0	1	1	0	1	0	0	0	0	0	0	0	0	0	0	0	0	0	0	0
					female	18 a 59 years	1	3	1	0-1000	0	D/E	no	3	1		1	no	no	yes	no	no	no	0	1	0	1	1	1	1	0	1	1	1	0	0	1	1	1	1	1	1	1
					female	18 a 59 years	0	2	0	1001-2000	0	D/E	no	2	1	0	0	no	no	no	no	no	no	0	0	0	0	0	0	0	0	0	0	0	0	0	0	0	0	0	0	0	0
					male	60 years ou mais	1	2	0	2001-4000	0	C2	no	2	0		0	no	no	no	no	no	no	0	1	0	0	0	0	0	0	0	0	0	0	0	0	0	0	0	0	0	0
					female	60 years ou mais	0	3	0	2001-4000	1	B1	no	1	0	0	1	no	no	no	no	no	no	0	0	1	0	0	0	0	0	0	0	0	0	0	0	0	0	0	0	0	0
					female	60 years ou mais	1		1	1001-2000	1	D/E	no	2	1	0	2	no	no	yes	yes	no	yes	1	0	1	0	0	0	0	0	0	0	0	0	0	0	0	1	0	1	1	1
					male	18 a 59 years	0	0	0	2001-4000	1	C2	no	3	1	0	1	no	no	no	yes	no	no	0	0	1	0	0	1	1	0	0	1	0	0	0	0	0	0	0	0	0	0
					male	18 a 59 years	0	3	0	0-1000	1	C1	no	2	0	0	0	no	no	no	no	no	no	0	0	0	0	0	0	0	0	0	0	0	0	0	0	0	0	0	0	0	0
					female	18 a 59 years	0	3	1	2001-4000	0	B2	no	1	1	0	1	no	yes	yes	no	no	no	0	0	1	0	0	0	0	0	0	0	0	0	0	0	0	0	1	0	1	1
					male	60 years ou mais	0	3	1		0	B2	no	2	1	0	0	no	no	no	no	no	no	0	0	0	0	0	0	0	0	0	0	0	0	0	0	0	0	0	0	0	0
					female	18 a 59 years	0	2	1	1001-2000	0	D/E	no	2	0	0	2	yes	yes	yes	yes	no	no	1	0	0	0	0	0	0	0	0	0	0	0	0	0	0	1	0	0	1	1
					male	18 a 59 years	0	2	0		0	C2	no	2	1		1	no	no	no	no	no	no	0	0	1	0	0	1	1	1	0	0	0	0	0	0	0	0	0	0	0	0
					female	18 a 59 years	0	3	1	1001-2000	1	D/E	no	2	1	0	1	no	yes	yes	no	no	no	0	1	0	0	0	0	0	0	0	0	0	0	0	1	0	0	1	1	1	1
					male	18 a 59 years	1	3	1		1	C2	no	2	1		2	no	yes	no	yes	no	no	0	0	0	0	0	1	1	0	0	1	0	0	0	0	0	0	0	0	0	0
					female	18 a 59 years	0	3	1		1	C1	no	3	0	0	1	no	yes	yes	no	no	no	0	0	0	0	0	0	0	0	0	0	0	0	0	0	0	0	0	0	0	0
					male	60 years ou mais	0	2	0	2001-4000	0	B2	no	2	0	0	0	no	no	no	no	no	no	0	0	0	0	0	0	0	0	0	0	0	0	0	0	0	0	0	0	0	0
					male	18 a 59 years	0	0	0		0	D/E	no	2	0	0	2	yes	no	no	yes	no	no	1	0	0	0	0	0	0	0	0	0	0	0	0	0	0	0	0	0	0	0
					female	18 a 59 years	0	2	0	1001-2000	0	C1	no	2	0	0	2	no	yes	yes	no	yes	no	0	0	0	0	0	0	0	0	0	0	0	0	0	0	0	0	0	1	0	1
					female	18 a 59 years	1	0	1	1001-2000	0	D/E	no	2		0	1	no	no	no	no	no	no	1	1	0	0	0	0	0	0	0	0	0	0	0	0	0	0	0	1	0	1
					female	60 years ou mais	0		0	2001-4000	1	C2	ex-smoker	2	1	0	2	no	yes	no	yes	no	no	1	0	1	0	0	1	1	1	0	1	0	0	0	0	0	0	0	0	0	0
					female	18 a 59 years	0	2	0		0	D/E	no	2	1	0	2	no	yes	yes	no	no	yes	0	0	0	0	0	0	0	0	0	0	0	0	0	0	0	0	0	0	0	0
					female	18 a 59 years	0	0	1	1001-2000	0	C2	no	3	1	0	1	no	yes	no	no	no	no	0	0	0	0	0	1	1	0	0	0	1	0	0	0	0	0	0	0	0	0
					male	18 a 59 years	1	2	0	2001-4000	0	C2	no	3		0	0	no	no	no	no	no	no	0	1	1	0	0	0	0	0	0	0	0	0	0	0	0	0	1	0	1	1
					female	18 a 59 years	0	2	1	1001-2000	0	D/E	no	2	0	0	0	no	no	no	no	no	no	0	1	1	0	0	0	0	0	0	0	0	0	0	1	1	0	1	1	1	1
					female	18 a 59 years	1	0	1	0-1000	1		no	2	1	0	1	no	no	yes	no	no	no	0	0	0	0	0	0	0	0	0	0	0	0	0	0	0	0	0	0	0	0
					female	18 a 59 years	0	3	0	4000 ou +	1	B2	no	0	1	0	0	no	no	no	no	no	no	0	0	0	0	0	0	0	0	0	0	0	0	0	0	0	0	0	0	0	0
					female	18 a 59 years	1	2	0	0-1000	0	C1	no	3	1		0	no	no	no	no	no	no	0	0	1	0	0	0	0	0	0	0	0	0	0	0	0	0	0	0	0	0
					female	60 years ou mais	0	0	1	1001-2000	0	C1	no	2	1	0	2	no	yes	no	yes	no	no	1	0	1	0	0	1	1	0	0	1	0	0	0	0	1	0	0	0	0	1
					female	18 a 59 years	0	2	0	1001-2000	1	D/E	no	2	0	0	2	no	yes	no	no	no	yes	0	0	0	0	1	0	0	0	0	0	0	0	0	0	1	1	1	1	1	1
					female	18 a 59 years	0	3	0		1	B1	no	2	1	0	0	no	no	no	no	no	no	0	0	0	0	0	0	0	0	0	0	0	0	0	0	0	0	0	0	0	0
					male	18 a 59 years	0	3	1	0-1000	1	C2	no	1	0	0	1	no	no	yes	no	no	no	1	0	0	0	0	0	0	0	0	0	0	0	0	0	0	0	0	0	0	0
					female	18 a 59 years	1	0	0	0-1000	1	C2	ex-smoker	1		0	2	no	no	no	no	no	yes	1	1	0	0	0	0	0	0	0	0	0	0	0	0	0	1	0	0	1	1
					female	18 a 59 years	0	3	0	2001-4000	1	A	no	2	0	0	2	no	yes	no	no	yes	no	0	0	1	0	0	1	1	0	1	1	0	0	0	0	0	0	0	0	0	0
					female	18 a 59 years	1	0	0	1001-2000	0	C2	yes,more than one cigarette per month in the last 30 days	0	1	0	2	yes	no	no	yes	yes	yes	0	0	0	0	0	1	1	0	0	1	0	0	0	0	1	0	0	0	0	1
					male	18 a 59 years	0	0	1		1	C2	no	3	1	0	1	no	no	yes	no	yes	no	0	1	0	0	0	1	1	0	0	1	0	0	0	0	0	0	0	0	0	0
					female	18 a 59 years	0	3	0	4000 ou +	0	B2	ex-smoker	2	1	0	1	no	no	no	no	yes	no	0	0	1	0	0	0	0	0	0	0	0	0	0	0	0	0	0	0	0	0
					female	18 a 59 years	1	3	0		0	C1	no	3	1	0	1	no	no	no	no	yes	no	0	0	0	0	0	0	0	0	0	0	0	0	0	0	0	0	0	0	0	0
					female	60 years ou mais	0	0	0	1001-2000	1	D/E	no	1	1	1	2	no	no	no	yes	yes	yes	0	0	1	0	0	1		1	1	1	1	0	1	0	1	0	1	1	1	1
					female	18 a 59 years	0	0	1	1001-2000	1	C2	yes,more than one cigarette per month in the last 30 days	1	1			no	no	no	no		yes	1	0	0	0	1	0	0	0	0	0	0	0	0	1	1	1		0
					female	60 years ou mais	0	0	1		0	D/E	yes,more than one cigarette per month in the last 30 days	1	1	0	1	no	no	no	no	no	no	1	0	0	0	0	0	1	0	0	0	0	1	0	0	0	0	0	0	0	0
					female	60 years ou mais	0	0	0	0-1000	0	D/E	ex-smoker	0	0	0		no	no	no	yes	yes	yes		1	0	0	1	0	0	0	0	0	0	0	0	1	1	1	1	1	1	1
					male	60 years ou mais	0	0	0	1001-2000	0	D/E	yes,more than one cigarette per month in the last 30 days	1	0	0	2	no	no	no	yes	yes	no	1	0	0	0	0	0	0	0	0	0	0	0	0	0	0	1	0	0	1	1
					female	18 a 59 years	0	0	1	1001-2000	0	C2	ex-smoker	1	0	0		no	yes	no	no		yes	0	1	0	0	0	0	0	0	0	0	0	0	0	0	0	1	1	0	1	1
					female	18 a 59 years	0	3	1	0-1000	0	C2	no	2	0	0	2	no	yes	yes	no	no	yes	0	1	0	0	1	0	0	0	0	0	0	0	0	0	1	0	1	1	1	1
					female	18 a 59 years	0	0	0	0-1000	1	C2	no	2	1		2	no	yes	yes	yes	no	yes	1	1	0	0	0	0	0	0	0	0	0	0	0	1	1	0	0	0	1	1
					female	18 a 59 years	0	3	1	2001-4000	0	B2	no	1	1		2	no	no	yes	yes	no	no	1	1	1	0	1	1	1	0	0	1	0	0	0	0	0	0	0	0	0	0
					female	18 a 59 years	0	3	0	0-1000	0	C1	yes,more than one cigarette per month in the last 30 days	2	1	0	1	no	no	yes	no	no	no	1	0	1	0	0	0	0	0	0	0	0	0	0	0	0	0	0	0	0	0
					male	18 a 59 years	1	2	1	1001-2000	0	C2	yes,more than one cigarette per month in the last 30 days	1	0	0	1	no	yes	no	no	no	no	0	1	0	0	0	0	0	0	0	0	0	0	0	0	0	0	0	0	0	0
					male	60 years ou mais	0	2	0	4000 ou +	0	C1	no	1	1		1	no	no	no	yes	yes	no	0	0	1	0	0	0	0	0	0	0	0	0	0	0	0	0	0	0	0	0
					male	60 years ou mais	0	0	0	4000 ou +	0	C1	no	2	1	1	2	yes	no	no	yes	no	no	0	0	1	0	0	1	1	1	0	0	0	0	0	0	0	0	0	0	0	0
					male	18 a 59 years	0	0	0	1001-2000	0	C2	yes,more than one cigarette per month in the last 30 days	1	1	0	0	no	no	no	no	no	no	0	1	0	0	0	0	0	0	0	0	0	0	0	1	1	0	0	0	1	1
					female	60 years ou mais	0	3	1	4000 ou +	0	C2	ex-smoker	1	1	0	2	no	yes	yes	no	no	no	1	1	0	0	0	0	0	0	0	0	0	0	0	0	1	0	0	1	0	1
					male	18 a 59 years	0	0	0	1001-2000	0	D/E	ex-smoker	1	1	0	1	no	no	no	no	yes	no	0	1	0	0	0	0	0	0	0	0	0	0	0	1	0	0	0	1	1	1
					female	18 a 59 years	0	3	0	2001-4000	0	C1	yes,more than one cigarette per month in the last 30 days	1	1	0	2	no	no	yes	yes	yes	no	1	1	1	0	0	1	1	0	0	1	0	0	0	0	0	0	0	0	0	0
					male	18 a 59 years	0	0	0	2001-4000	0	D/E	no	1	1		0	no	no	no	no	no	no	0	1	0	0	0	0	0	0	0	0	0	0	0	0	0	0	0	1	0	1
					female	18 a 59 years	0	0	0	1001-2000	1	D/E	no	1	1		2	yes	no	no	yes	yes	no	1	1	0	0	0	1	1	1	0	1	0	0	1	1	0	1	0	0	1	1
					male	18 a 59 years	0	3	1	4000 ou +	1	B2	no	2	1	0	0	no	no	no	no	no	no	0	0	1	0	0	0	0	0	0	0	0	0	0	0	0	0	0	0	0	0
					male	18 a 59 years	1	2	1	1001-2000	1	C1	no	2	0	0	0	no	no	no	no	no	no	0	0	0	0	0	0	0	0	0	0	0	0	0	0	0	0	0	0	0	0
					female	18 a 59 years	0	0	0	1001-2000	1	D/E	no	2	1	0	1	no	no	no	yes	no	no	0	1	0	0	0	0	0	0	0	0	0	0	0	0	0	0	0	1	0	1
					female	18 a 59 years	1	0	0	0-1000	0	D/E	ex-smoker	2	1	0	2	no	yes	yes	no	no	yes	0	0	0	0	0	0	0	0	0	0	0	0	0	0	0	0	0	0	0	0
					female	60 years ou mais	0	2	0	2001-4000	0	C1	no	2	1	0	2	no	yes	yes	yes	no	no	0	0	1	0	0	0	1	0	0	0	0	0	1	0	0	0	0	0	0	0
					female	18 a 59 years	0	3	0	4000 ou +	1	B1	no	2	1		0	no	no	no	no	no	no	0	0	0	0	0	1	1	1	0	0	0	0	0	0	0	0	0	0	0	0
					female	18 a 59 years	0	2	0	1001-2000	0	D/E	no	2	1	0	2	no	yes	yes	no	yes	no	0	0	0	0	0	0	0	0	0	0	0	0	0	0	0	0	0	1	0	1
					female	60 years ou mais	0	2	0	1001-2000	1	D/E	no	1	1	0	1	yes	no	no	no	no	no	0	0	0	0	0	0	0	0	0	0	0	0	0	0	0	0	0	0	0	0
					male	18 a 59 years	0	2	0	2001-4000	0	C2	no	3	1	0	1	no	no	no	yes	no	no	0	0	0	0	0	0	0	0	0	0	0	0	0	0	0	0	0	0	0	0
					female	60 years ou mais	0		1		0		no	2	1		2	no	yes	no	yes	no	yes	0	0	0	0	0	0	0	0	0	0	0	0	0	0	0	0	0	0	0	0
					female	18 a 59 years	0	2	0	2001-4000	0	C2	no	1	0	0	1	no	yes	no	no	no	no	0	0	0	0	0	0	0	0	0	0	0	0	0	0	0	0	0	0	0	0
					female	18 a 59 years	0	2	0	0-1000	1	D/E	yes,more than one cigarette per month in the last 30 days	2	1	0	0	no	no	no	no	no	no	0	0	0	0	0	0	0	0	0	0	0	0	0	1	1	0	1	1	1	1
					male	18 a 59 years	0	3	1	2001-4000	0	D/E	no	2	1	0	0	no	no	no	no	no	no	0	0	0	0	0	0	0	0	0	0	0	0	0	0	0	0	0	0	0	0
					female	18 a 59 years	0	2	0	1001-2000	1	C1	no	1	1		1	no	no	no	yes	no	no	1	0	0	0	0	0	0	0	0	0	0	0	0	0	0	0	0	0	0	0
					female	18 a 59 years	0	3	1	1001-2000	0	C2	no	3	1	0	0	no	no	no	no	no	no	0	0	0	0	0	0	0	0	0	0	0	0	0	0	0	0	0	0	0	0
					female	18 a 59 years	0	0	1	0-1000	1	D/E	no	1	1		2	yes	no	no	yes	no	yes	0	1	0	1	1	1	1	1	0	0	0	0	0	0	0	0	0	0	0	0
					female	60 years ou mais	0	0	0	0-1000	1	C2	no	1	1	1	2	yes	no	no	yes	no	yes	0	0	0	0	0	0	0	0	0	0	0	0	0	0	1	0	0	1	0	1
					female	60 years ou mais	0	0	1	0-1000	0	D/E	yes,more than one cigarette per month in the last 30 days	1	0	0	2	yes	no	yes	no	no	yes	0	0	0	0	0	1	1	1	1	0	0	1	1	0	1	0	0	0	0	1
					female	60 years ou mais	0	2	1	1001-2000	1	D/E	no	3	0	0	1	yes	no	no	no	no	no	0	1	0	0	0	0	0	0	0	0	0	0	0	0	0	0	0	0	0	0
					male	60 years ou mais	0	0	0	1001-2000	0	C2	no	2	1		2	no	yes	yes	yes	yes	no	1	1	0	1	0	0	0	0	0	0	0	0	0	0	0	0	1	0	1	1
					female	60 years ou mais	0	0	1	1001-2000	0	D/E	no	1	1	0	2	no	no	no	no	yes	no	1	1	0	0	0	0	0	0	0	0	0	0	0	0	0	0	0	0	0	0
					male	18 a 59 years	0	3	0	2001-4000	0	B2	no	2	0	1	0	no	no	no	no	no	no	0	0	0	0	0	0	0	0	0	0	0	0	0	0	0	0	0	0	0	0
					female	18 a 59 years	0	2	0	0-1000	1	D/E	yes,more than one cigarette per month in the last 30 days	0	1	0	1	no	no	no	no	no	yes	0	0	0	0	1	0	0	0	0	0	0	0	0	1	1	0	0	0	1	1
					female	18 a 59 years	0	3	0	1001-2000	0	D/E	no	2	1		1	no	no	no	no	no	yes	0	0	1	0	0	0	1	0	0	0	0	0	0	0	0	1	1	0	1	1
					female	18 a 59 years	0	3	0	1001-2000	1	B2	no	2	1		0	no	no	no	no	no	no	0	0	1	0	0	0	0	0	0	0	0	0	0	0	0	0	0	0	0	0
					female	18 a 59 years	0	3	0	1001-2000	1		no	2	1	1	2	no	yes	no	yes	yes	no	0	0	1	0	0	1	1	0	0	1	0	0	0	0	0	0	0	0	0	0
					male	18 a 59 years	0	3	1	0-1000	1		no	2	1	0	0	no	no	no	no	no	no	0	0	0	0	0	0	0	0	0	0	0	0	0	0	0	0	0	0	0	0
					male	18 a 59 years	0	3	0	4000 ou +	1	C2	ex-smoker	2	1		2	no	no	no	yes	no	no	1	0	1	0	0	1	1	1	1	1	0	0	0	0	0	0	0	0	0	0
					male	18 a 59 years	0	3	0	1001-2000	1	B2	no	3	1		0	no	no	no	no	no	no	0	0	0	0	0	0	0	0	0	0	0	0	0	0	0	0	0	0	0	0
					female					1001-2000	1	C1	no	2		0		yes	no	yes		no	no	0	1	1	0	0	0	0	0	0	0	0	0	0	0	0	0		0
					male	18 a 59 years	0	3	0	4000 ou +	0	B2	no	2	1	0	1	yes	no	no	no	no	no	0	0	1	0	0	0	0	0	0	0	0	0	0	0	0	0	0	0	0	0
					male	18 a 59 years	0	2	0	2001-4000	0	C1	no	2	1	0	0	no	no	no	no	no	no	0	0	0	0	0	0	0	0	0	0	0	0	0	0	0	0	0	0	0	0
					female	18 a 59 years	1	2	1	0-1000	0	D/E	yes,more than one cigarette per month in the last 30 days	2	1	0	2	no	yes	yes	no	no	yes	0	1	0	0	0	0	0	0	0	0	0	0	0	0	0	0	0	0	0	0
					male	18 a 59 years	1	2	0	2001-4000	1	C1	no	3	0	0	0	no	no	no	no	no	no	0	0	0	0	0	0	0	0	0	0	0	0	0	0	0	0	0	0	0	0
					male	18 a 59 years	0	2	0	1001-2000	0	C2	no	2	0	0	0	no	no	no	no	no	no	0	0	0	0	0	0	0	0	0	0	0	0	0	0	0	0	0	0	0	0
					female	18 a 59 years	0	0	0	2001-4000	0	C2	no	1	0	0	1	no	yes	yes	no	no	no	0	0	0	0	0	0	0	0	0	0	0	0	0	0	0	0	0	0	0	0
					female	18 a 59 years	0	2	1	0-1000	1	C2	no	2	0	0	1	no	yes	no	no	no	no	0	0	0	0	0	0	0	0	0	0	0	0	0	1	1	0	0	0	1	1
					female	60 years ou mais	0	0	0	1001-2000	1	D/E	no	0	1		2	no	no	no	yes	no	no	1	1	1	0	1	0	0	0	0	0	0	0	0	0	1	1	1	1	1	1
					female	18 a 59 years	0	2	0	0-1000	0	C2	ex-smoker	2	1		0	no	no	no	no	no	no	0	1	1	0	0	0	0	0	0	0	0	0	0	0	0	0	0	0	0	0
					male	18 a 59 years	0	0	0		0	D/E	no	2	1	0	0	no	no	no	no	no	no	0	0	0	0	0	0	0	0	0	0	0	0	0	0	0	0	0	0	0	0
					female	18 a 59 years	0	3	1	4000 ou +	1	B2	no	1	1		2	no	yes	yes	yes	no	no	0	0	1	0	0	1	1	1	0	1	0	0	0	1	0	0	0	0	1	1
					male	18 a 59 years	0	3	0	4000 ou +	1	B2	no	2	1	0	1	no	no	no	no	no	yes	0	0	1	0	0	1	1	1	1	1	0	0	0	0	0	0	0	0	0	0
					female	18 a 59 years	0	2	0	1001-2000	0	C1	no	2	1	0	1	no	yes	yes	no	no	no	0	0	0	0	0	0	1	0	0	0	0	0	1	0	0	0	0	0	0	0
					male	18 a 59 years	1	2	0	4000 ou +	0	C2	no	3	1	0	0	no	no	no	no	no	no	0	0	0	0	0	0	0	0	0	0	0	0	0	0	0	0	0	0	0	0
					male	18 a 59 years	0	3	1	1001-2000	1	C2	no	2	1	0	1	no	no	no	no	no	yes	0	0	0	0	0	0	0	0	0	0	0	0	0	1	0	0	0	0	1	1
					female	18 a 59 years	0	3	0	4000 ou +	1	B1	no	2	0	0	1	no	no	no	no	no	no	1	0	0	0	0	1	1	1	0	1	1	1	0	0	0	0	0	0	0	0
					male	18 a 59 years	0	3	1		1	B1	no	2	1	0	0	no	no	no	no	no	no	0	1	0	0	1	0	0	0	0	0	0	0	0	0	0	0	0	0	0	0
					male	18 a 59 years	1	3	0		1	B1	ex-smoker	2	1		0	no	no	no	no	no	no	0	0	1	0	0	1	1	0	0	1	0	0	0	0	0	1	0	0	1	1
					female	18 a 59 years	0	2	0	1001-2000	1	B2	no	2	1	0	1	no	no	no	yes	no	no	0	0	0	0	0	0	0	0	0	0	0	0	0	0	0	0	0	1	0	1
					male	18 a 59 years	0	2	0	4000 ou +	0	C1	ex-smoker	1	1		2	no	no	no	no	no	no	1	0	0	0	0	0	0	0	0	0	0	0	0	0	0	0	0	0	0	0
					female	18 a 59 years	0	2	0	0-1000	0	C1	no	3	1	0	1	no	no	no	no	no	no	0	0	1	0	0	1	1	1	1	1	0	0	0	0	1	0	0	0	0	1
					male	18 a 59 years	1	2	0	4000 ou +	1	B2	no	3	1		0	no	no	no	no	no	no	0	1	0	0	0	1	1	1	1	1	0	1	1	0	0	0	0	0	0	0
					female	18 a 59 years	1	2	1	1001-2000	0	C2	no	2	1	0	0	no	no	no	no	no	no	0	0	0	0	0	0	0	0	0	0	0	0	0	0	0	0	0	0	0	0
					female	18 a 59 years	1	0	0	1001-2000	1	D/E	no	1	1	0	1	yes	no	no	yes	no	no	0	0	0	0	0	0	0	0	0	0	0	0	0	0	1	0	1	1	1	1
					female	18 a 59 years	1	2	0	1001-2000	0	D/E	no	2	1	0			no	no	no	no	no	0	0	1	0	0	0	0	0	0	0	0	0	0	1	0	0	0	0	1	1
					male	18 a 59 years	1	2	1	0-1000	1	C2	no	2	0	0	1	no	yes	no	no	no	no	0	1	0	0	0	0	0	0	0	0	0	0	0	0	0	0	0	0	0	0
					male	60 years ou mais	1	0	0	1001-2000	0	C2	no	2	1	0	0	no	no	no	no	no	no	0	0	0	0	0	0	0	0	0	0	0	0	0	0	0	0	0	0	0	0
					female	18 a 59 years	1	2	0	1001-2000	1	C2	no	2	1	0	1	no	no	no	yes	no	yes	0	0	0	0	0	0	0	0	0	0	0	0	0	1	0	0	0	0	1	1
					female	18 a 59 years	1	2	0	1001-2000	1	C1	no	2	0	0	1	no	yes	yes	no	no	no	0	0	1	0	0	1	1	0	0	0	1	0	0	1	0	0	0	0	1	1
					female	18 a 59 years	0	0	0	0-1000	0	D/E	ex-smoker	1	0	0	0	no	no	no	no	no	no	0	0	0	0	0	0	0	0	0	0	0	0	0	0	0	0	0	0	0	0
					male	18 a 59 years	1	2	0	1001-2000	1	D/E	no	2	1	0	0	no	no	no	no	no	no	0	1	0	0	0	0	0	0	0	0	0	0	0	0	0	0	0	0	0	0
					male	18 a 59 years	0	3	1	2001-4000	1	C1	no	3	0	0	0	no	no	no	no	no	no	0	0	0	0	0	0	0	0	0	0	0	0	0	0	0	0	0	0	0	0
					female	18 a 59 years	0	3	1	0-1000	0	D/E	no	3	0	0	0	no	no	no	no	no	no	0	1	0	0	0	0	0	0	0	0	0	0	0	0	0	0	0	0	0	0
					female	18 a 59 years	0	2	1	1001-2000	0	C2	yes,more than one cigarette per month in the last 30 days	1	0		2	no	yes	no	yes	no	no	1	1	0	0	0	0	0	0	0	0	0	0	0	0	0	1	1	1	1	1
					female	18 a 59 years	0	3	1	1001-2000	1	D/E	ex-smoker	2	1		1	no	no	no	no	no	yes	0	0	0	0	1	0	0	0	0	0	0	0	0	0	1	0	0	0	0	1
					female	18 a 59 years	0	3	0	0-1000	0	C2	yes,more than one cigarette per month in the last 30 days	1	0	0	2	no	yes	yes	no	no	yes	0	1	0	0	0	0	0	0	0	0	0	0	0	0	0	0	1	0	1	1
					female	18 a 59 years	0	2	0	1001-2000	0	D/E	no	1	1	0	0	no	no	no	no	no	no	0	1	0	0	1	0	0	0	0	0	0	0	0	0	0	0	0	0	0	0
					female	60 years ou mais	0	0	1	1001-2000	0	C1	ex-smoker	1	1	0	1	no	no	no	no	no	no	0	1	0	1	1	0	0	0	0	0	0	0	0	1	0	0	1	1	1	1
					female	18 a 59 years	0	2	1	1001-2000	0	D/E	no	1	1	0	2	yes	yes	yes	yes	no	no	0	1	0		1	1	1	0	0	0	1	0	0	0	0	0	0	1	0	1
					female	18 a 59 years	0	2	0	0-1000	1	C2	yes,more than one cigarette per month in the last 30 days	2	0	0	1	no	no	no	no	no	yes	0	0	0	0	0	0	0	0	0	0	0	0	0	0	0	0	0	0	0	0
					male	18 a 59 years	0	2	1	1001-2000	1	C1	ex-smoker	2	0	0	1	yes	no	no	no	no	no	0	1	0	0	0	0	0	0	0	0	0	0	0	0	0	0	0	1	0	1
					female	18 a 59 years	0	2	0		0	C2	ex-smoker	2	1	1	1	no	no	yes	no	no	no	0	1	0	0	0	0	0	0	0	0	0	0	0		1	1	1	1
					male	18 a 59 years	0	2	0		1	D/E	no	3	1	0	0	no	no	no	no	no	no	0	0	0	0	0	0	0	0	0	0	0	0	0	0	0	0	0	0	0	0
					female	18 a 59 years	1	3	0	2001-4000	1	C2	no	2	0	0	1	no	yes	no	no	no	no	0	0	0	0	0	0	0	0	0	0	0	0	0	1	0	0	0	0	1	1
					female	18 a 59 years	0	0	0	1001-2000	0	C2	no	2	0	0	0	no	no	no	no	no	no	0	0	0	0	0	0	0	0	0	0	0	0	0	0	0	0	0	0	0	0
					female	18 a 59 years	0	2	0	0-1000	1	D/E	no	2	1	0	1	no	yes	no	no	no	yes	0	1	0	0	1	0	0	0	0	0	0	0	0	1	0	0	1	0	1	1
					male	18 a 59 years	0	0	0	2001-4000	1		no	3	1	1	0	no	no	no	no	no	no	0	0	0	0	0	0	0	0	0	0	0	0	0	0	0	0	0	0	0	0
					female	18 a 59 years	0	2	0	1001-2000	1	B2	no	2	0	0	1	no	no	yes	no	no	no	0	0	1	0	0	0	0	0	0	0	0	0	0	0	0	0	0	0	0	0
					female	18 a 59 years	0	3	1	0-1000	0	B2	no	2	0	0	1	no	yes	no	no	no	yes	0	0	0	0	0	0	0	0	0	0	0	0	0	1	0	0	1	0	1	1
					male	18 a 59 years	1	2	0	2001-4000	1	C1	no	3	1		0	no	no	no	no	no	no	0	0	1	0	0	0	0	0	0	0	0	0	0	0	0	0	0	0	0	0
					female	18 a 59 years	0	3	0	2001-4000	1	C1	ex-smoker	2	1		1	no	no	no	no	no	no	1	0	1	0	0	1	1	0	1	0	0	0	0	0	0	0	0	1	0	1
					male	18 a 59 years	0	2	0		0	C2	no	1	1		2	yes	no	no	yes	no	yes	0	0	0	1	0	0	0	0	0	0	0	0	0	0	0	0	0	0	0	0
					female	60 years ou mais	0	0	0	1001-2000	0	D/E	ex-smoker	2	0	0	2	yes	no	no	yes	no	no	1	1	0	0	0	1	1	0	0	1	0	1	0	0	0	0	0	0	0	0
					female	18 a 59 years	0	3	0	2001-4000	1	C1	no	1	1	0	1	no	no	no	no	no	no	0	0	0	0	0	0	0	0	0	0	0	0	0	0	0	0	0	1	0	1
					female	18 a 59 years	0	3	0	2001-4000	1	C2	no	2	1	0	1	no	yes	yes	no	no	no	0	0	1	0	0	0	1	0	0	0	0	0	1	0	0	0	0	0	0	0
					female	60 years ou mais	0	0	1	1001-2000	0	C2	ex-smoker	0	0		2	no	yes	yes	no	yes	no	1	1	1	0	0	1	1	0	0	1	0	0	1	1	1	0	0	0	1	1
					male	18 a 59 years	0	3	1	2001-4000	1	C2	no	2	1	0	0	no	no	no	no	no	no	0	0	1	0	0	0	0	0	0	0	0	0	0	0	0	0	0	0	0	0
					female	18 a 59 years	0	3	1		0	C2	no	1	1	0	0	no	no	no	no	no	no	0	0	1	0	0	1	1	0	0	1	0	0	0	0	0	0	0	0	0	0
					male	18 a 59 years	0	2	1		1	D/E		2	1	0	1	no	no	no	no	no	no	0	0	0	0	0	0	0	0	0	0	0	0	0	0	0	0	0	0	0	0
					female	60 years ou mais	0	2	1	0-1000	0	C2	no	1	0		1	no	no	no	yes	no	yes	0	1	0	0	1	0	1	0	0	0	0	1	0	1	0	0	0	0	1	1
					male	18 a 59 years	0	3	1	2001-4000	1	C1	no	3	1	0	0	no	no	no	no	no	no	0	0	0	0	0	0	0	0	0	0	0	0	0	0	0	0	0	0	0	0
					female	18 a 59 years	0	2	0	0-1000	0	C2	no	2	0	0	0	no	no	no	no	no	no	0	0	0	0	0	0	0	0	0	0	0	0	0	0	0	0	0	0	0	0
					male	18 a 59 years	0	2	0	2001-4000	1	C1	no	2	1	0	2	yes	no	no	yes	no	no	1	0	1	0	0	0	0	0	0	0	0	0	0	0	0	0	0	0	0	0
					female	18 a 59 years	0	2	0		0	B1	no	2	1	0	2	yes	yes	no	yes	no	no	1	0	1	0	0	0	0	0	0	0	0	0	0	0	0	0	0	0	0	0
					female	18 a 59 years	1	2	0	1001-2000		D/E	ex-smoker	2	1			no	yes	no	yes	no	no		0	0	0	0	0	0	0	0	0	0	0	0	1	1	1	1	1	1	1
					female	18 a 59 years	0	3	0	2001-4000	1	C1	no	3	1	0	1	no	no	yes	no	no	no	0	0	0	0	0	0	0	0	0	0	0	0	0	0	0	0	0	0	0	0
					female	18 a 59 years	0	3	0	0-1000	0	B2	no	1	1		1	yes	no	no	yes	no	no	0	1	1	0	1	1	1	1	0	1	0	0	0	1	0	1	1	0	1	1
					male	18 a 59 years	0	3	0	4000 ou +	1	A	no	3	1	0	0	no	no	no	no	no	no	0	0	0	0	0	0	0	0	0	0	0	0	0	0	0	0	0	0	0	0
					male	18 a 59 years	0	3	0	2001-4000	0	B2	no	2	1	0	0	no	no	no	no	no	no	0	0	0	0	0	0	0	0	0	0	0	0	0	0	0	0	0	0	0	0
					female	18 a 59 years	0	2	0	0-1000	1	C2	no	1	1		1	no	yes	no	no	no	no	0	0	1	0	0	0	0	0	0	0	0	0	0	0	0	0	1	1	1	1
					female	18 a 59 years	0	2	1	4000 ou +	0		no	2	0	0	1	no	yes	no	no	no	no	0	0	0	0	0	0	0	0	0	0	0	0	0	0	0	0	0	0	0	0
					female	18 a 59 years	1	2	0	0-1000	1	D/E	no	1	1	0	2	no	no	yes	yes	no	no	0	0	0	0	1	0	0	0	0	0	0	0	0	1	1	1	0	1	1	1
					female	18 a 59 years	1	3	1	2001-4000	1		no	1	1	0	1	no	yes	no	no	no	no	0	0	1	0	0	0	0	0	0	0	0	0	0	0	0	0	0	0	0	0
					female	18 a 59 years	0	2	0	1001-2000	0	C2	no	2	1	0	0	no	no	no	no	no	no	0	0	0	0	0	0	0	0	0	0	0	0	0	0	0	0	0	0	0	0
					male	18 a 59 years	0	3	0	0-1000	1	C1	no	3	0	0	0	no	no	no	no	no	no	0	0	0	0	0	0	0	0	0	0	0	0	0	0	0	0	0	0	0	0
					female	18 a 59 years	0	2	1	1001-2000	0	D/E	yes,more than one cigarette per month in the last 30 days	2	1	0	1	no	yes	no	no	no	no	0	0	0	0	0	0	1	0	0	0	0	0	1	0	0	0	0	0	0	0
					male	18 a 59 years	0	2	0	2001-4000	1	C1	yes,more than one cigarette per month in the last 30 days	1	1	0	1	no	no	no	no	no	yes	0	0	0	0	0	0	0	0	0	0	0	0	0	0	0	0	0	0	0	0
					female	18 a 59 years	0	3	0	0-1000	1	B2	no	3	0	0	0	no	no	no	no	no	no	0	0	0	0	0	0	0	0	0	0	0	0	0	0	0	0	0	0	0	0
					male	60 years ou mais	0	2	0	4000 ou +	0	C1	no	2	1		0	no	no	no	no	no	no	0	0	0	0	0	1	1	0	0	1	0	0	0	1	0	0	0	1	1	1
					male	18 a 59 years	1	2	0	1001-2000	0	C2	no	2	0	0	0	no	no	no	no	no	no	0	0	1	0	0	0	0	0	0	0	0	0	0	0	0	0	0	0	0	0
					male	18 a 59 years	1	2	0	1001-2000	0	C2	ex-smoker	2	1	0	0	no	no	no	no	no	no	0	0	0	0	1	0	1	0	0	0	0	0	1	0	0	0	1	0	1	1
					female	18 a 59 years	0	3	0	1001-2000	0	C1	no	2	0		0	no	no	no	no	no	no	0	0	1	0	0	1	1	1	0	0	0	0	0	0	0	0	0	0	0	0
					female	60 years ou mais	0		1	1001-2000	0	C2	no	0	1	0		yes	no	yes	yes	yes		1	0	0	0	1	1	1	0	1	1	0	1	0	1	1	0	0	0	1	1
					male	18 a 59 years	0	0	0	2001-4000	0	C2	no	1	1	0	1	no	yes	no	no	no	yes	0	0	0	0	0	0	0	0	0	0	0	0	0	0	0	1	1	0	1	1
					female	18 a 59 years	0	2	1	0-1000	1	C1	ex-smoker	2	1		1	no	yes	yes	no	no	no	0	0	1	0	0	1	1	1	0	0	1	0	1	0	0	0	0	0	0	0
					female	18 a 59 years	0	0	1	0-1000	0	C1	no	1	1		1	no	yes	no	no	no	no	0	0	1	0	0	1	1	0	0	1	0	0	0	1	1	1	1	0	1	1
					female	18 a 59 years	0	2	0	0-1000	1	C1	no	2	1	0	0	no	no	no	no	no	no	0	0	1	0	0	0	0	0	0	0	0	0	0	0	0	0	0	0	0	0
					female	18 a 59 years	0	3	1	4000 ou +	0	C1	yes,more than one cigarette per month in the last 30 days	2	0	0	1	no	yes	no	no	no	no	0	1	1	0	1	0	0	0	0	0	0	0	0	0	0	0	0	0	0	0
					female	18 a 59 years	0	3	0	1001-2000	0	C1	no	2	1	0	1	no	no	no	no	no	yes	0	0	1	0	0	1	1	1	0	0	0	1	0	1	1	0	1	1	1	1
					female	18 a 59 years	1	2	0	1001-2000	1	C1	no	2	1	0	0	no	no	no	no	no	no	0	1	0	0	0	0	0	0	0	0	0	0	0	0	0	0	0	1	0	1
					female	18 a 59 years	0	3	0		1	C1	no	2	1		0	no	no	no	no	no	no	0	1	1	0	0	0	0	0	0	0	0	0	0	0	0	0	0	0	0	0
					female	18 a 59 years	0	3	0	2001-4000	1	B2	no	3	0	0	0	no	no	no	no	no	no	0	0	0	0	0	0	0	0	0	0	0	0	0	0	0	0	0	0	0	0
					female	60 years ou mais	0	0	0	2001-4000	0	C2	no	1	1	0	2	no	no	no	no	no	no	1	0	1	0	0	0	1	0	0	0	0	1	0	0	0	0	0	0	0	0
					male	18 a 59 years	0	3	0	2001-4000	1	C2	no	2	0	0	0	no	no	no	no	no	no	0	0	0	0	0	0	0	0	0	0	0	0	0	0	0	0	0	0	0	0
					female	18 a 59 years	0	2	1	1001-2000	1	C2	no	3	0	0	0	no	no	no	no	no	no	0	0	0	0	0	0	0	0	0	0	0	0	0	0	0	0	0	0	0	0
					male	18 a 59 years	0	0	0	0-1000	1		no	2	1	0	0	no	no	no	no	no	no	0	1												0	0	0	0	0	0	0
					male	18 a 59 years	0	0	1	0-1000	1	C2	ex-smoker	3	0	0	0	no	no	no	no	no	no	0	1	0	0	1	0	0	0	0	0	0	0	0	0	0	0	0	0	0	0
					female	18 a 59 years	0	3	0	2001-4000	0	B2	no	2	0	0	0	no	no	no	no	no	no	0	0	1	0	0	0	0	0	0	0	0	0	0	0	0	0	0	0	0	0
					female	60 years ou mais		3			0		no	2	0		0	no	no	no	no	no	no	0														0			0
					female	18 a 59 years	1	3	1		1		no	1	1	1	1	no	no	no	no	no	yes	0	0	1	0	0	0	0	0	0	0	0	0	0	1	1	1	1	1	1	1
					male	18 a 59 years	0	3	1		0	B2	no	2	1	0	0	no	no	no	no	no	no	0	1	1	0	0	1	1	1	0	0	0	0	0	0	0	0	0	0	0	0
					male	60 years ou mais	0	2	0	2001-4000	1	C2	no	1	1	0	1	no	no	no	no	no	no	1	0	1	0	0	1	1	0	1	1	0	0	0	0	0	0	1	0	1	1
					female	18 a 59 years	0	2	1		0	C2	yes,more than one cigarette per month in the last 30 days	1	0	0	0	no	no	no	no	no	no	0	1	0	0	0	0	0	0	0	0	0	0	0	0	0	0	0	0	0	0
					male	18 a 59 years	0	3	0	2001-4000	1	C1	no	2	1	0	0	no	no	no	no	no	no	0	0	0	0	0	0	0	0	0	0	0	0	0	0	0	0	0	0	0	0
					female	60 years ou mais	0		1	1001-2000	0	D/E	no	0		0	2	no	no	no	no	no	no	1	1	0	0	0	0	0	0	0	0	0	0	0	0	0	0	0	0	0	0
					female	18 a 59 years	0	0	0		0	C1	no	3		0	2	no	yes	yes	no	no	yes	0	0	0	0	0	0	1	0	0	0	0	0	1	0	0	0	0	0	0	0
					male	18 a 59 years	0	3	0	4000 ou +	0	B1	no	2	1	0	1	no	no	no	yes	no	no	0	0	1	0	0	1	1	0	0	1	0	0	0	0	0	0	0	0	0	0
					male	18 a 59 years	0	0	0	1001-2000	0	C2	no	2	0	0	1	no	no	no	no	no	yes	0	0	0	0	0	0	0	0	0	0	0	0	0	0	0	0	0	0	0	0
					female	18 a 59 years	0	2	0	1001-2000	0	C2	yes,more than one cigarette per month in the last 30 days	0	0	0		no	yes	yes		yes	no	0		0	0	0	0	0	0	0	0	0	0	0	0	0	0	0	0	0	0
					male	18 a 59 years	0	3	0	2001-4000	1	C1	no	1	0	0	0	no	no	no	no	no	no	0	0	0	0	0	0	0	0	0	0	0	0	0	0	0	0	0	0	0	0
					male	18 a 59 years	0	2	1	2001-4000	1	C2	no	2	1	0	1	no	no	no	no	no	yes	0	0	0	0	0	0	0	0	0	0	0	0	0	0	0	0	0	0	0	0
					female	18 a 59 years	1	2	1	0-1000	0	D/E	yes,more than one cigarette per month in the last 30 days	0	0		1	no	no	yes	no	no	no	0	1	1	1	1	1	1	1	1	1	1	1	1	1	1	1	1	1	1	1
					male	18 a 59 years	0	3	1	4000 ou +	1	C1	no	3	1	0	0	no	no	no	no	no	no	0	0	0	0	0	0	1	0	0	0	0	1	0	0	0	0	0	0	0	0
					male	18 a 59 years	0	2	1	1001-2000	0	C1	no	2	1	0	0	no	no	no	no	no	no	0	0	0	0	0	0	0	0	0	0	0	0	0	0	0	0	0	0	0	0
					female	18 a 59 years	0	2	0	2001-4000	1	B2	ex-smoker	1	1		1	no	no	yes	no	no	no	0	1	1	0	1	1	1	0	1	1	0	0	0	1	0	0	1	1	1	1
					female	18 a 59 years	0	2	0	0-1000	0	D/E	no	2	0	0	2	no	no	no	yes	no	yes	0	0	0	0	0	0	0	0	0	0	0	0	0	1	1	0	0	1	1	1
					female	60 years ou mais	0	3	0	2001-4000	1	B1	no	2	1	0	1	no	no	no	no	no	no	1	0	0	0	0	0	0	0	0	0	0	0	0	0	0	0	0	0	0	0
					male	18 a 59 years	0	0	0	0-1000	0	C2	yes,more than one cigarette per month in the last 30 days	2	0	0	0	no	no	no	no	no	no	0	0	0	0	0	0	0	0	0	0	0	0	0	0	0	0	0	0	0	0
					female	60 years ou mais	0	0	1	0-1000	0	D/E	yes,more than one cigarette per month in the last 30 days	1	1	0	2	yes	yes	yes	yes	no	no	0	1	0	0	0	1	1	0	0	1	1	0	1	1	0	0	1	0	1	1
					female	18 a 59 years	0	3	0	2001-4000	1	C1	no	3	1	0	1	no	no	no	yes	no	no	0	0	0	0	0	0	0	0	0	0	0	0	0	0	0	0	0	0	0	0
					female	18 a 59 years	0	2	0	1001-2000	1	C2	no	2	1	0	1	no	no	no	no	yes	no	0	0	0	0	0	1	1	0	0	1	0	0	0	0	1	0	0	0	0	1
					female	18 a 59 years	0	0	0	0-1000	0	C2	no	1		0	0	no	no	no	no	no	no	0	1	0	0	0	0	0	0	0	0	0	0	0	0	0	0	0	0	0	0
					male	18 a 59 years	1	0	0	1001-2000	0	D/E	no	2	1	0	2	yes	no	no	yes	no	yes	0	0	0	0	0	0	0	0	0	0	0	0	0	0	0	0	1	0	1	1
					female	18 a 59 years	1	3	0	0-1000	1	C1	no	2	1	0	0	no	no	no	no	no	no	0	0	1	0	0	0	0	0	0	0	0	0	0	0	0	0	0	0	0	0
					female	18 a 59 years	0	2	1	1001-2000	0		no	2	1	0	0	no	no	no	no	no	no	0	0	0	0	1	0	0	0	0	0	0	0	0	0	0	0	0	0	0	0
					female	18 a 59 years	0	2	0	1001-2000	0	D/E	yes,more than one cigarette per month in the last 30 days	1	1		2	no	yes	yes	no	no	no	0	1	0	0	1	0	0	0	0	0	0	0	0	0	0	0	0	0	0	0
					female	60 years ou mais	1	2	1	1001-2000	1		ex-smoker	0	0	1	2	yes	yes	no	no	no	no	0	1	1	0	0	0	0	0	0	0	0	0	0	0	0	0	1	1	1	1
					female	60 years ou mais	1		1	1001-2000	1		ex-smoker	1	1		1	no	yes	no	no	no	no	1	0	1	0	0	0	1	0	0	0	0	1	0	0	1	0	0	1	0	1
					female	18 a 59 years	0	0	0	4000 ou +	0	C2	yes,more than one cigarette per month in the last 30 days	2	0	0	1	no	yes	yes	no	no	no	0	1	0	1	1	1	1	0	0	0	1	0	0	0	0	0	0	0	0	0
					male	18 a 59 years	1	2	0	2001-4000	1	C2	ex-smoker	2	1	0	2	no	yes	no	no	no	yes	1	1	0	1	1	0	0	0	0	0	0	0	0	1	1	1	0	1	1	1
					female	60 years ou mais	0	0	1	1001-2000	0	D/E	ex-smoker	2	0	1	2	no	no	no	yes	no	yes	0	0	0	0	0	1	1	1	1	1	0	1	1	1	1	1	1	1	1	1
					male	18 a 59 years	1	0	0	1001-2000	0	C1	no	2	1	0	1	no	no	no	yes	no	no	0	1	0	0	0	0	0	0	0	0	0	0	0	0	0	0	0	0	0	0
					male	18 a 59 years	0	3	0	4000 ou +	1	C1	no	2	1	0	1	no	no	no	yes	no	no	1	0	0	0	0	0	0	0	0	0	0	0	0	0	0	0	0	0	0	0
					female	18 a 59 years	0	3	0	1001-2000	1	B2	no	1	1	0	2	no	yes	no	no	no	yes	0	0	0	0	0	0	0	0	0	0	0	0	0	0	0	0	0	1	0	1
					female	18 a 59 years	0	2	1	1001-2000	0	D/E	ex-smoker	1	1	0	0	no	no	no	no	no	no	0	1	1	0	0	1	1	0	0	1	0	0	0	0	0	0	1	0	1	1
					female	18 a 59 years	0	3	0	2001-4000	1	C1	no	2	1	0	2	no	no	no	no	no	no	1	0	1	0	0	1	1	1	0	0	0	0	0	0	0	0	0	0	0	0
					male	18 a 59 years	0	2	0		0	B1	no	0	1	0	1	no	no	no	yes	no	no	0	0	1	0	0	0	0	0	0	0	0	0	0	0	0	0	0	0	0	0
					female	18 a 59 years	0	2	0		0	C2	no	2	1		1	no	yes	no	no	no	no	0	1	0	0	1	0	0	0	0	0	0	0	0	0	0	1	1	0	1	1
					female	18 a 59 years	0	3	0	1001-2000	0	C1	no	2	0	0	0	no	no	no	no	no	no	0	0	1	0	0	0	0	0	0	0	0	0	0	0	0	0	0	0	0	0
					male	18 a 59 years	0	3	0	4000 ou +	1	B2	yes,more than one cigarette per month in the last 30 days	2	1	0	1	no	no	no	no	no	yes	0	0	1	0	0	0	0	0	0	0	0	0	0	0	0	0	0	0	0	0
					female	18 a 59 years	0	3	1	2001-4000	1	C2	no	3	0	0	1	no	yes	no	no	no	no	0	0	0	0	0	0	0	0	0	0	0	0	0	0	0	0	1	1	1	1
					female	18 a 59 years	0	2	1		1	C2	no	3	1	0	0	no	no	no	no	no	no	0	1	0	1	1	0	0	0	0	0	0	0	0	0	0	0	0	0	0	0
					female	18 a 59 years	0	2	0	1001-2000	1	D/E	no	2	1		0	no	no	no	no	no	no	0	0	0	0	0	0	0	0	0	0	0	0	0	0	0	0	0	0	0	0
					female	18 a 59 years	0	2	1	0-1000	0	B2	no	3	1	0	1	no	yes	no	no	no	no	0	1	1	0	0	0	0	0	0	0	0	0	0	0	0	0	0	0	0	0
					male	18 a 59 years	0	0	0	1001-2000	1		ex-smoker	2	1		0	no	no	no	no	no	no	0	1	0	0	0	0	0	0	0	0	0	0	0	1	1	0	0	1	1	1
					female	18 a 59 years	0	2	0	1001-2000	0	B2	no	2	1		2	no	yes	yes	yes	no	no	0	0	1	0	0	1	1	0	0	0	1	0	0	0	0	0	0	0	0	0
					male	18 a 59 years	1	2	1	1001-2000	1	C2	yes,more than one cigarette per month in the last 30 days	2	0		1	no	no	no	no	no	yes	0	0	0	0	0	0	0	0	0	0	0	0	0	1	1	1	1	1	1	1
					male	18 a 59 years	1	0	0	1001-2000	0	D/E	no	3	0	0	0	no	no	no	no	no	no	0	1	0	0	0	0	0	0	0	0	0	0	0	0	0	0	0	0	0	0
					female	18 a 59 years	0	2	1	0-1000	0	D/E	yes,more than one cigarette per month in the last 30 days	2	0	0	1	no	no	no	no	yes	yes	0	0	0	0	0	0	0	0	0	0	0	0	0	0	0	0	0	0	0	0
					female	18 a 59 years	1	3	0	2001-4000	0		no	2	1	0	0	no	no	no	no	no	no	0		0	1	0	0	0	0	0	0	0	0	0	1	0	0	1	0	1	1
					male	18 a 59 years	0	2	0	1001-2000	0	C1	no	1	1		1	no	no	no	no	no	yes	0	0	0	1	0	1	1	0	0	1	0	0	0	0	0	0	0	0	0	0
					male	18 a 59 years	0	3	0	0-1000	0		no	1	1	0	0	no	no	no	no	no	no	0	0	0	0	0	0	0	0	0	0	0	0	0	0	0	0	0	0	0	0
					male	18 a 59 years	0	2	1	1001-2000	0	D/E	yes,more than one cigarette per month in the last 30 days	2	1	0	0	no	no	no	no	no	no	0	0	0	0	0	0	0	0	0	0	0	0	0	0	0	0	0	0	0	0
					female	18 a 59 years	0	3	1	2001-4000	0	B2	no	0	1		0	no	no	no	no	no	no	0	0	1	0	0	0	0	0	0	0	0	0	0	1	1	0	0	1	1	1
					female	18 a 59 years	0	3	0	1001-2000	0		no	2	1		0	no	no	no	no	no	no	0	0	1	0	0	0	0	0	0	0	0	0	0	0	0	0	0	0	0	0
					female	60 years ou mais	0	3	1	1001-2000	1	C1	no	2	0	0	1	no	no	no	yes	no	yes	0	0	0	0	0	0	0	0	0	0	0	0	0	0	0	0	0	0	0	0
					female	18 a 59 years	0	2	0	1001-2000	0	C1	no	2	1	0	2	no	yes	no	yes	no	no	1	0	1	0	0	0	0	0	0	0	0	0	0	0	0	0	0	0	0	0
					male	18 a 59 years	0	2	0	0-1000	0	C2	no	2	0	0	1	yes	no	no	no	yes	no	0	0	0	0	0	0	0	0	0	0	0	0	0	0	0	0	0	0	0	0
					female	18 a 59 years	1	2	0	0-1000	0	C2	ex-smoker	2	1	0	1	no	no	yes	no	no	no	1	0	0	0	0	0	0	0	0	0	0	0	0	0	0	1	0	1	1	1
					male	18 a 59 years	0	0	1	2001-4000	1	C1	yes,more than one cigarette per month in the last 30 days	2	1	0	0	no	no	no	no	no	no	0	0	0	0	0	1	1	0	0	1	0	0	0	0	0	0	0	0	0	0
					female	18 a 59 years	0	2	1	1001-2000	0	C2	no	1	1	0	1	no	yes	yes	no	no	no	0	0	1	0	0	1	1	0	0	0	1	0	0	0	0	0	0	0	0	0
					female	18 a 59 years	0	3	1	1001-2000	0	C1	no	1	0	0	0	no	no	no	no	no	no	0	0	0	0	0	0	0	0	0	0	0	0	0	0	0	0	0	0	0	0
					female	18 a 59 years	1	2	0	1001-2000	0	C2	no	3	1	0	0	no	no	no	no	no	no	0	0	0	0	0	0	0	0	0	0	0	0	0	0	0	0	0	0	0	0
					female	18 a 59 years	0	2	0	0-1000	1	C1	no	3	1	0	0	no	no	no	no	no	no	0	0	0	0	0	0	0	0	0	0	0	0	0	0	0	1	0	0	1	1
					male	60 years ou mais	0	2	0		1	C2	ex-smoker	3	1	0	1	no	no	no	yes	yes	no	0	1	1	0	0	1	1	0	0	1	0	0	0	0	0	0	0	0	0	0
					female	18 a 59 years	0	3	1	2001-4000	1	B2	no	3	1	0	0	no	no	no	no	no	no	0	0	0	0	0	0	0	0	0	0	0	0	0	0	0	0	0	0	0	0
					female	18 a 59 years	0	0	0	2001-4000	0	B2	ex-smoker	2	1	1	1	no	no	yes	no	no	no	0	0	1	0	0	1	1	1	0	1	0	1	0	1	1	0	0	0	1	1
					female	18 a 59 years	0	3	1	1001-2000	1	D/E	no	2	0	0	0	no	no	no	no	no	no	0	0	0	0	0	0	0	0	0	0	0	0	0	0	1	0	0	0	0	1
					female	60 years ou mais	0	0	1	2001-4000	0	C1	no	2	1	0	2	yes	no	no	yes	yes	no	1	0	1	0	0	0	0	0	0	0	0	0	0	0	0	0	0	0	0	0
					male	18 a 59 years	0	2	0	1001-2000	1	C2	no	2	1	0	0	no	no	no	no	no	no	0	0	0	0	0	0	0	0	0	0	0	0	0	0	0	0	0	0	0	0
					female	18 a 59 years	1	2	1	0-1000	1	B2	no	3	1	0	1	no	yes	no	no	no	no	0	0	0	0	0	1	1	1	0	0	0	0	0	0	0	0	0	0	0	0
					female	18 a 59 years	0	2	1	1001-2000	0	C2	no	2	0	0	1	no	no	no	yes	no	no	0	0	0	0	0	0	0	0	0	0	0	0	0	0	0	0	0	0	0	0
					female	18 a 59 years	0	3	1	1001-2000	0	C1	no	1	1		1	no	no	no	no	no	yes	0	1	1	0	1	0	0	0	0	0	0	0	0	0	0	0	1	0	1	1
					female	18 a 59 years	0	3	1	1001-2000	1	C2	no	2	1		1	no	yes	yes	no	no	no	0	0	0	0	0	0	0	0	0	0	0	0	0	0	0	0	0	0	0	0
					female	18 a 59 years	1	3	1	0-1000	1	B1	no	2	0	0	1	no	no	no	no	no	yes	0	0	0	0	0	0	0	0	0	0	0	0	0	0	0	0	0	0	0	0
					female	18 a 59 years	0	0	0	0-1000	0	C2	no	1	1	0	2	no	yes	yes	yes	no	no	0	0	0	0	0	0	0	0	0	0	0	0	0	0	0	0	1	0	1	1
					male	60 years ou mais	0	2	0	1001-2000	0	D/E	no	2	1	0	0	no	no	no	no	no	no	0	1	1	0	0	0	0	0	0	0	0	0	0	0	0	0	0	0	0	0
					female	18 a 59 years	1	2	0	1001-2000	1	C2	no	2	1	0	1	no	yes	no	no	no	no	0	0	1	0	0	1	1	0	0	1	0	0	0	0	0	0	0	1	0	1
					female	18 a 59 years	0	2	1	1001-2000	0	C2	ex-smoker	2	0	0	1	no	no	no	yes	no	no	0	0	0	0	0	0	0	0	0	0	0	0	0	0	1	0	0	0	0	1
					female	60 years ou mais	0	2	0	1001-2000	0	C2	yes,more than one cigarette per month in the last 30 days	2	1	0	2	yes	no	no	yes	yes	no	0	0	1	0	0	1	1	0	0	1	0	0	0	0	0	0	0	0	0	0
					male	18 a 59 years	0	0	0	0-1000	1	D/E	no	1	0	0	1	no	yes	no	no	no	no	0	1	0	0	0	0	0	0	0	0	0	0	0	0	1	0	0	0	0	1
					female	18 a 59 years	0	2	0	1001-2000	0	C2	no	2	0	0	0	no	no	no	no	no	no	0	1	0	0	0	0	0	0	0	0	0	0	0	0	0	0	0	0	0	0
					male	18 a 59 years	0	3	0	4000 ou +	1	B2	no	1	1	0	2	no	yes	no	no	yes	yes	0	0	1	0	0	1	1	1	0	1	0	1	1	0	0	0	0	0	0	0
					female	60 years ou mais	0				0	D/E	no	1	1	0			yes	no	yes	yes			0	0	0	0	0	0	0	0	0	0	0	0	0	0	0	0	0	0	0
					male	18 a 59 years	0	3	1	4000 ou +	1	B2	no	3	1	0	0	no	no	no	no	no	no	0	0	1	0	0	0	0	0	0	0	0	0	0	0	0	0	0	0	0	0
					male	60 years ou mais	0	2	0	4000 ou +	1	C2	ex-smoker	3	0	0	1	no	no	no	no	no	no	1	0	0	0	0	0	0	0	0	0	0	0	0	0	0	0	0	0	0	0
					female	18 a 59 years	1	2	0	0-1000	1	C2	no	1	1	0	1	no	no	no	yes	no	no	0	0	0	0	0	1	1	0	0	1	0	0	0	0	0	0	0	0	0	0
					female	18 a 59 years	1	0	1	1001-2000	1	D/E	ex-smoker	2	0	0	2	no	yes	yes	yes	no	no	0	0	0	0	0	0	0	0	0	0	0	0	0	1	0	0	1	0	1	1
					male	18 a 59 years	0	0	0	0-1000	0	C2	yes,more than one cigarette per month in the last 30 days	2	0	0	1	no	yes	no	no	no	no	0	1	1	0	0	0	0	0	0	0	0	0	0	0	0	0	0	0	0	0
					female	18 a 59 years	0	3	0	1001-2000	1	B2	no	0	1		1	no	yes	no	yes	no	no	0	1	0	0	1	1	1	1	0	0	0	0	1	1	1	1	1	1	1	1
					male	18 a 59 years	1	2	0	2001-4000	1	C2	no	3	1		0	no	no	no	no	no	no	0	0	0	0	1	0	0	0	0	0	0	0	0	0	0	0	0	0	0	0
					male	18 a 59 years	1	3	0	4000 ou +	1	B1	ex-smoker	2	1		1	no	yes	no	no	no	yes	0	1	1	0	1	1	1	1	0	0	0	0	1	0	0	0	0	0	0	0
					female	18 a 59 years	1	2	0	0-1000	0	C2	no	2	0	0	0	no	no	no	no	no	no	0	0	0	0	0	0	0	0	0	0	0	0	0	0	0	0	0	0	0	0
					female	18 a 59 years	0	3	0		0	C1	ex-smoker	2	1	0	1	no	yes	no	no	no	yes	0	0		0	0	1	1	0	0	1	0	0	0	0	0	0	0	0	0	0
					female	18 a 59 years	0	0	1	0-1000	0	D/E	ex-smoker	1	1	0	2	yes	yes	no	yes	no	yes	0	1	0	0	0	0	0	0	0	0	0	0	0	0	1	0	1	0	1	1
					male	60 years ou mais	1	2	0	1001-2000	0	D/E	no	1	1	0	2	yes	no	no	yes	yes	yes	1	0	0	0	0	0	0	0	0	0	0	0	0	0	0	0	1	0	1	1
					female	18 a 59 years	0	2	0	1001-2000	0	C2	no	2	1	0	2	no	yes	yes	yes	no	no	0	0	0	0	0	0	0	0	0	0	0	0	0	0	0	0	0	0	0	0
					male	60 years ou mais	0	0	1	0-1000	0	D/E	no	2	1	0	2	no	no	yes	yes	no	no	1	1	0	0	0	0	0	0	0	0	0	0	0	0	1	0	0	1	0	1
					male	60 years ou mais	0	2	0	2001-4000	0	C1	no	1	1	0	1	yes	no	no	yes	no	no	0	0	0	0	1	0	0	0	0	0	0	0	0	0	0	0	0	0	0	0
					male	60 years ou mais	0		0	1001-2000	1	C2	no	2	0	1	0	no	no	no	no	no	no	0	0	0	0	0	1	1	1	0	1	0	0	0	0	0	0	0	0	0	0
					female	18 a 59 years	0	2	0	0-1000	1	C2	yes,more than one cigarette per month in the last 30 days	0	1		1	no	yes	yes	no	no	no	0	0	0	0	0	0	0	0	0	0	0	0	0	0	0	0	0	0	0	0
					female	18 a 59 years	1	2	1	1001-2000	0	D/E	no	1	1	0	0	no	no	no	no	no	no	0	0	0	0	0	0	0	0	0	0	0	0	0	0	0	0	1	0	1	1
					female	60 years ou mais	0	2	0	0-1000	0	D/E	no	2	1	0	2	no	no	no	yes	no	no	1	0	0	0	0	0	0	0	0	0	0	0	0	0	0	0	0	0	0	0
					male	60 years ou mais	0	2	0		1	D/E	no	1	1	0	2	no	yes	yes	yes	no	no	0	1	0	0	0	0	0	0	0	0	0	0	0	0	0	0	0	0	0	0
					male	18 a 59 years	0	0	0	1001-2000	0	C2	no	2	1	0	0	no	no	no	no	no	no	0	0	0	0	0	0	0	0	0	0	0	0	0	0	0	0	0	0	0	0
					female	18 a 59 years	0	0	0	0-1000	0	D/E	no	2	1	0	0	no	no	no	no	no	no	0	1	0	0	0	0	0	0	0	0	0	0	0	0	0	0	0	0	0	0
					female	18 a 59 years	0	2	0	1001-2000	0	B1	no	2	1	0	0	no	no	no	no	no	no	0	0	0	0	0	0	0	0	0	0	0	0	0	1	1	0	0	1	1	1
					male	18 a 59 years	0	2	1	0-1000	0	D/E	no	2	1	0	0	no	no	no	no	no	no	0	0	0	0	0	0	0	0	0	0	0	0	0		0	0	0	0
					female	18 a 59 years	0	3	1		1	D/E	ex-smoker	2	1	0	2	no	yes	yes	no	no	no	0	1	0	0	0	0	0	0	0	0	0	0	0	0	0	0	0	1	0	1
					female	18 a 59 years	0	3	0	1001-2000	0	C1	no	2	0	0	0	no	no	no	no	no	no	0	0	0	0	0	0	0	0	0	0	0	0	0	0	0	0	0	0	0	0
					female	18 a 59 years	0	3	0	1001-2000	0	C2	no	1	1		1	no	no	no	no	no	no	1	0	0	0	0	0	0	0	0	0	0	0	0	1	0	0	0	1	1	1
					male	60 years ou mais	0	0	0	4000 ou +	0	C1	no	3	0	0	1	no	yes	no	no	no	no	0	1	1	0	1	0	0	0	0	0	0	0	0	0	0	0	0	0	0	0
					female	18 a 59 years	0	0	0	0-1000	1	C2	ex-smoker	2		0	0	no	no	no	no	no	no	0	0	0	0	1	0	0	0	0	0	0	0	0	0	0	0	0	0	0	0
					male	18 a 59 years	0	2	0	2001-4000	1	C2	no	2	1	0	0	no	no	no	no	no	no	0	0	0	0	1	0	0	0	0	0	0	0	0	0	0	0	0	0	0	0
					female	18 a 59 years	0	3	0	4000 ou +	0	B1	no	3	0	0	0	no	no	no	no	no	no	0	0	0	0	0	0	0	0	0	0	0	0	0	0	0	0	0	0	0	0
					female	18 a 59 years	0	3	0	1001-2000	0	C1	no	2	0		1	no	no	no	no	no	no	1	1	1	0	0	1	1	0	1	0	0	0	0	1	1	0	0	1	1	1
					female	18 a 59 years	0	0	1	0-1000	0		yes,more than one cigarette per month in the last 30 days	0	1	0	1	no	yes	no	no	no	yes	0	0	0	0	0	1	1	1	1	1	1	0	1	1	1	1	1	1	1	1
					male	18 a 59 years	1	3	0	2001-4000	0	D/E	no	2	1		1	no	no	no	yes	no	no	0	1	1	0	0	1	1	0	0	1	0	0	0	0	0	0	0	0	0	0
					male	18 a 59 years	0	3	1	2001-4000	1	C2	no	2	1	0	1	no	no	no	yes	no	no	0	0	0	0	0	0	0	0	0	0	0	0	0	0	0	0	0	0	0	0
					female	18 a 59 years	0	2	1	0-1000	1	C1	ex-smoker	2	1		2	no	yes	yes	no	no	yes	0	0	0	0	0	0	0	0	0	0	0	0	0	1	1	0	1	1	1	1
					male	18 a 59 years	1	3	0	1001-2000	1	B2	no	2	0	0	1	no	yes	no	no	no	no	0	1	0	0	0	0	0	0	0	0	0	0	0	0	0	0	0	0	0	0
					male	18 a 59 years	0	0	0	0-1000	0	C1	no	2	1	0	1	no	no	no	yes	no	no	0	0	0	0	1	0	0	0	0	0	0	0	0	0	0	0	0	0	0	0
					female	18 a 59 years	0	2	0	0-1000	0	C1	no	2	1		0	no	no	no	no	no	no	0	0	0	0	0	0	0	0	0	0	0	0	0	0	0	0	0	0	0	0
					female	18 a 59 years	0	2	0	1001-2000	0	C1	no	2	1	0	1	no	no	no	yes	no	no	0	0	0	0	0	0	0	0	0	0	0	0	0	0	0	0	0	0	0	0
					male	18 a 59 years	1	2	0	1001-2000	1	C2	no	2	1	0	1	no	no	no	no	no	yes	0	0	0	0	0	0	0	0	0	0	0	0	0	0	0	0	0	0	0	0
					male	18 a 59 years	0	2	0	1001-2000	0	C2	no	2	1	0	0	no	no	no	no	no	no	0	0	1	0	0	0	0	0	0	0	0	0	0	0	0	0	0	0	0	0
					male	18 a 59 years	0	0	0	0-1000	0	D/E	ex-smoker	2	0	0	0	no	no	no	no	no	no	0		0	0	0	0	0	0	0	0	0	0	0	0	0	0	0	0	0	0
					female	18 a 59 years	0	3	1	2001-4000	0	C1	no	2	0	0	1	no	yes	no	no	no	no	0	0	1	0	1	0	0	0	0	0	0	0	0	0	0	0	1	0	1	1
					male	18 a 59 years	0	2	1	1001-2000	0	D/E	no	2	1	0	1	no	no	no	no	no	yes	0	0	0	0	0	0	0	0	0	0	0	0	0	0	0	0	0	0	0	0
					female	18 a 59 years	1	2	0	0-1000	1	C1	no	1	1	0	1	no	yes	no	yes	no	no	0	0	1	0	0	1	1	0	0	1	0	0	0	0	1	1	0	1	1	1
					female	18 a 59 years	1	0	0	1001-2000	1	C2	ex-smoker	2	0	0	1	no	yes	no	no	no	no	0	0	1	0	0	0	0	0	0	0	0	0	0	0	0	0	0	0	0	0
					male	60 years ou mais	0	0	1	0-1000	0	C1	no	1		0	1	no	no	no	no	no	no	0	0	0	0	0	0	0	0	0	0	0	0	0	0	0	0	0	0	0	0
					male	18 a 59 years	0	3	0	4000 ou +	0	C2	ex-smoker	2	0		1	no	no	no	yes	no	no	0	0	0	0	0	0	0	0	0	0	0	0	0	0	0	0	0	0	0	0
					male	18 a 59 years	0	0	0		1		ex-smoker	2	0	0	0	no	no	no	no	no	no	0	0	0	0	0	0	0	0	0	0	0	0	0	0	0	0	0	0	0	0
					male	18 a 59 years	0	3	0		0	C1	ex-smoker	2	1	0	1	no	no	no	yes	no	no	0	0	0	0	1	1	1	0	0	1	0	0	0	0	0	0	0	0	0	0
					female	18 a 59 years	1	3	0	1001-2000	1	D/E	ex-smoker	2	1		0	no	no	no	no	no	no	0	1	0	0	0	0	0	0	0	0	0	0	0	0	0	0	0	0	0	0
					female		1	0	1		0	D/E	ex-smoker	1	1	0	2	no	yes	yes	yes	no	no	0	1	0	0	0	0	0	0	0	0	0	0	0	0	0	0	0	0	0	0
					female	18 a 59 years	0	3	0	1001-2000	1	B2	no	1	0			yes	yes	no	no	no	no		0	1	0	0	1	1	0	0	1	1	0	0	0	0	0	0	0	0	0
					male	18 a 59 years	1	3	0	4000 ou +	0	B2	no	2	1		0	no	no	no	no	no	no	0	1	1	0	0	1	1	1	0	1	1	1	0	0	0	0	0	0	0	0
					male	18 a 59 years	0	2	1	2001-4000	0	D/E	no	2	1	0	0	no	no	no	no	no	no	0	0	0	0	0	0	1	0	0	0	0	0	1	0	0	0	0	0	0	0
					female	18 a 59 years	1	0	1	1001-2000	0	D/E	ex-smoker	2	1	0	2	yes	no	no	no	no	yes	0	0	0	0	0	0	0	0	0	0	0	0	0	0	0	0	0	0	0	0
					female	18 a 59 years	0	2	0	0-1000	1	C2	no	1	1		1	no	yes	yes	no	no	no	0	0	0	0	0	0	0	0	0	0	0	0	0	0	1	0	1	0	1	1
					female	18 a 59 years	0	2	0	1001-2000	0	B2	no	0	0		1	no	yes	no	no	no	yes	0	0	1	0	0	0	0	0	0	0	0	0	0	0	0	0	0	0	0	0
					female	18 a 59 years	0	0	0	0-1000	1	D/E	no	2	1		0	no	no	no	no	no	no	0	0	0	0	0	0	0	0	0	0	0	0	0	0	0	0	0	0	0	0
					female	18 a 59 years	0	0	0	1001-2000	0	D/E	no	2	0	0	2	yes	yes	yes	no	no	no	0	0	0	0	0	0	0	0	0	0	0	0	0	0	0	0	0	1	0	1
					male	60 years ou mais	0	0	1	1001-2000	0	D/E	no	2	0	0	0	no	no	no	no	no	no	0	0	0	0	0	0	0	0	0	0	0	0	0	0	0	0	0	0	0	0
					male	18 a 59 years	0	0	0	2001-4000	0	D/E	no	1	1	0	0	no	no	no	no	no	no	0	0	0	0	0	0	0	0	0	0	0	0	0	0	1	0	0	0	0	1
					female	18 a 59 years	0	3	0	2001-4000	0	D/E	no	2	1		1	no	no	yes	no	no	no	0	0	0	0	0	0	0	0	0	0	0	0	0	0	0	0	0	0	0	0
					female	18 a 59 years	0	2	0	0-1000	0	C2	no	2	1	0	0	no	no	no	no	no	no	0	0	0	0	0	0	0	0	0	0	0	0	0	0	0	0	0	0	0	0
					male	18 a 59 years	0	3	0	2001-4000	1	C1	no	3	1	0	0	no	no	no	no	no	no	0	0	1	0	0	0	0	0	0	0	0	0	0	0	0	0	0	0	0	0
					female	18 a 59 years	0	3	0	0-1000	0	C2	no	1	1	0	2	no	yes	yes	yes	no	no	0	0	1	0	0	0	0	0	0	0	0	0	0	1	0	0	1	0	1	1
					female	18 a 59 years	1	3	0	0-1000	0	C2	no	2	0	0	0	no	no	no	no	no	no	0	1	1	0	0	0	0	0	0	0	0	0	0	0	0	0	0	0	0	0
					female	18 a 59 years	0	3	1	2001-4000	1	B2	no	3	0	0	1	no	yes	no	no	no	no	0	0	1	0	0	0	0	0	0	0	0	0	0	0	0	0	0	0	0	0
					female	18 a 59 years	0	3	1			B2	no	2	1	0	1	no	no	no	no	no	no	0	0	0	0	0	0	0	0	0	0	0	0	0	0	0	0	0	0	0	0
					male	18 a 59 years	0	2	1	0-1000	1	D/E	no	2	1	0	0	no	no	no	no	no	no	0	0	0	0	1	0	0	0	0	0	0	0	0	0	0	0	1	0	1	1
					female	18 a 59 years	1	2	0	1001-2000	0	D/E	no	2	0	0	0	no	no	no	no	no	no	0	1	0	0	0	0	0	0	0	0	0	0	0	0	1	0	1	0	1	1
					male	60 years ou mais	0	0	0	1001-2000	1	D/E	no	2	1	0	0	no	no	no	no	no	no	0	0	0	0	1	0	0	0	0	0	0	0	0	0	0	0	0	0	0	0
					male	18 a 59 years	1	2	0	0-1000	1	C2	yes,more than one cigarette per month in the last 30 days	3	1	0	0	no	no	no	no	no	no	0	0	0	0	0	0	0	0	0	0	0	0	0	1	1	0	0	0	1	1
					male	18 a 59 years	0		1	1001-2000	1	C1	yes,more than one cigarette per month in the last 30 days	2	0	0	1	no	yes	no	no	no	no	0	0	1	0	0	0	0	0	0	0	0	0	0	0	0	0	0	0	0	0
					male	60 years ou mais	0	0	0	1001-2000	0	C1	yes,more than one cigarette per month in the last 30 days	1	0	0	0	no	no	no	no	no	no	0	0	1	0	1	0	0	0	0	0	0	0	0	0	0	0	0	0	0	0
					female	60 years ou mais	1		1	1001-2000	0		no	2			2	no	no	no	yes	yes	no	0	0	0	0	0	0	0	0	0	0	0	0	0	0	0	0	0	0	0	0
					female	18 a 59 years	0	0	0	1001-2000	1	C1	yes,more than one cigarette per month in the last 30 days	2		0	1	no	yes	no	yes	no	no	0	0	0	0	0	0	0	0	0	0	0	0	0	0	0	0	0	0	0	0
					female	18 a 59 years	0	2	0	2001-4000	0	C1	no	2	0	0	0	no	no	no	no	no	no	0	0	0	0	0	0	0	0	0	0	0	0	0	0	0	0	0	0	0	0
					male	18 a 59 years	1	3	0	0-1000	0	C2	no	1	1		1	no	no	no	no	no	yes	0	0	1	0	0	1	1	1	0	0	0	0	0	0	1	0	0	1	0	1
					male	60 years ou mais	0	0	0	2001-4000	0	C2	no	2	1		1	no	no	no	no	no	no	1	0	1	0	0	1	1	1	0	1	0	0	0	0	0	0	0	0	0	0
					female	18 a 59 years	1	3	1	1001-2000	1	C2	no	2	1	0	1	no	yes	no	no	no	yes	0	0	0	0	0	0	0	0	0	0	0	0	0	0	0	0	0	0	0	0
					female	18 a 59 years	0	3	0	1001-2000	0	C2	no	2	1	0	1	no	yes	no	no	no	yes	0	0	0	0	0	0	0	0	0	0	0	0	0	0	0	0	0	0	0	0
					female	18 a 59 years	0	0	0	0-1000	0	D/E	no	2	1	0	1	no	no	no	no	no	yes	0	1	0	1	0	0	0	0	0	0	0	0	0	0	0	0	0	0	0	0
					female	60 years ou mais	0	2	0	1001-2000	0	C1	no	1	0	0	2	yes	yes	no	yes	no	no	1	1	1	0	0	1	1	0	0	1	0	0	0	0	0	0	0	0	0	0
					female	18 a 59 years	0	3	0	0-1000	0	C1	no	2	0	0	0	no	no	no	no	no	no	0	0	1	0	0	0	0	0	0	0	0	0	0	0	0	0	0	0	0	0
					female	18 a 59 years	0	3	0	0-1000	0	C2	ex-smoker	2	1		1	no	no	no	no	no	no	0	1	0	0	0	0	0	0	0	0	0	0	0	0	1	1	0	0	1	1
					male	18 a 59 years	0	2	0	2001-4000	1	C2	no	1	1	0	1	yes	no	no	no	no	no	0	1	0	0	1	0	0	0	0	0	0	0	0	0	0	0	0	0	0	0
					female	18 a 59 years	1	3	1		1	D/E	no	2	1	0	0	no	no	no	no	no	no	0	0	0	0	0	0	0	0	0	0	0	0	0	0	0	0	0	0	0	0
					male	18 a 59 years	0				1	D/E	no	2	0		2	no	no	no	yes	yes	no	1	1	0	0	0	1	1	1	0	1	0	0	0	0	0	0	0	0	0	0
					female						1		no	2			2	yes	yes	no	yes	no	no	0	1	0	0	0	0	0	0	0	0	0	0	0	0	0	0	0	0	0	0
					male	18 a 59 years	0	3	0	2001-4000	1	C1	no	2	1	0	0	no	no	no	no	no	no	0	0	0	0	0	0	0	0	0	0	0	0	0	0	0	0	0	0	0	0
					female	18 a 59 years	1	3	0	0-1000	0	C1	ex-smoker	3	1		2	yes	yes	no	no	yes	yes	0	0	0	0	0	1	1	1	0	1	0	0	1	0	0	0	0	0	0	0
					male	60 years ou mais	0	3	0	2001-4000	1	C1	no	2	1	1	1	no	no	no	yes	no	no	0	1	1	0	0	1	1	0	0	1	0	0	0	0	1	0	1	1	1	1
					male	60 years ou mais	0	3	1	2001-4000	0	C1	ex-smoker	2	1		1	no	no	no	yes	no	no	0	1	0	0	1	0	0	0	0	0	0	0	0	0	0	0	0	0	0	0
					male	60 years ou mais	0	2	0	4000 ou +	0	B2	ex-smoker	3	1	0	1	no	no	no	no	no	no	0	0	0	0	0	0	0	0	0	0	0	0	0	0	0	0	0	0	0	0
					male	18 a 59 years	1	2	1	4000 ou +	0	D/E	no	2	1	0	1	no	no	no	no	no	no	1	0	0	0	0	0	0	0	0	0	0	0	0	0	0	0	0	0	0	0
					female	18 a 59 years	0	3	0	0-1000	0	C2	ex-smoker	1	1	0	2	no	no	no	no	yes	yes	1	0	0	0	1	0	0	0	0	0	0	0	0	0	0	0	0	0	0	0
					female	18 a 59 years	0	2	1	1001-2000	0	C2	no	2	1		2	no	yes	yes	no	no	yes	0	0	0	1	0	0	0	0	0	0	0	0	0	0	0	1	0	0	1	1
					female	60 years ou mais	0	3	1	1001-2000	1	C1	no	2	1	0	2	no	yes	yes	yes	no	no	1	1	0	0	0	0	0	0	0	0	0	0	0	0	0	0	0	1	0	1
					female	18 a 59 years	1	2	1	0-1000	1	C2	no	2		0	0	no	no	no	no	no	no	0	0	0	0	0	0	0	0	0	0	0	0	0	0	0	1	1	0	1	1
					female	18 a 59 years	0	2	0	1001-2000	0		no	3	1	0	0	no	no	no	no	no	no	0	0	1	0	0	0	0	0	0	0	0	0	0		0	0	0	1
					male	18 a 59 years	0	0	0	0-1000	0	C2	no	2	1	0	0	no	no	no	no	no	no	0	0	0	0	0	0	0	0	0	0	0	0	0	0	0	0	1	0	1	1
					female	18 a 59 years	0	0	1	0-1000	0	D/E	no	2	1	0	2	no	no	yes	yes	no	no	1	1	0	0	0	0	0	0	0	0	0	0	0	0	0	0	0	0	0	0
					male	18 a 59 years	0	2	0	2001-4000	1	D/E	no	2	0	0	0	no	no	no	no	no	no	0	0	0	0	0	0	0	0	0	0	0	0	0	1	1	0	0	0	1	1
					female	18 a 59 years	0	0	1	0-1000	1	D/E	no	2	1	0	0	no	no	no	no	no	no	0	0	0	0	0	0	0	0	0	0	0	0	0	0	0	0	0	0	0	0
					male	18 a 59 years	0	2	0	2001-4000	0	B2	no	2	0	0	0	no	no	no	no	no	no	0	1	0	0	0	0	0	0	0	0	0	0	0	0	0	0	0	0	0	0
					male	60 years ou mais	0	0	0	4000 ou +	0	C2	ex-smoker	1	1	0	2	no	no	no	yes	yes	no	1	0	1	0	0	1	1	1	0	1	0	0	0	0	0	0	0	1	0	1
					male	18 a 59 years	0	0	1	1001-2000	0	C1	no	2	1	0	1	no	no	no	yes	no	no	0	0	0	0	0	0	0	0	0	0	0	0	0	0	0	0	0	0	0	0
					male	18 a 59 years	0	2	1	0-1000	0	D/E	yes,more than one cigarette per month in the last 30 days	2	1	0	1	no	no	no	no	no	no	0	0	0	0	0	0	0	0	0	0	0	0	0	0	0	0	0	0	0	0
					female	18 a 59 years	1	2	0		0	C2	no	1	0	0	1	no	yes	no	yes	no	no	0	1	0	0	0	0	0	0	0	0	0	0	0	0	0	1	1	1	1	1
					male	18 a 59 years	0	0	0	2001-4000	0		no	3	1	0	1	no	no	no	yes	no	no	1	0	0	0	0	0	0	0	0	0	0	0	0	0	0	0	0	0	0	0
					male	60 years ou mais	0	0	0	0-1000	0	D/E	no	2	1		1	no	no	no	no	no	yes	0	0	0	0	0	0	0	0	0	0	0	0	0	0	0	0	0	0	0	0
					male	18 a 59 years	0	0	0	0-1000	1	C2	yes,more than one cigarette per month in the last 30 days	1	1	0	0	no	no	no	no	no	no	0	0	0	0	0	0	0	0	0	0	0	0	0	0	0	0	0	1	0	1
					female	18 a 59 years	0	2	1	1001-2000	0	C2	no	3	1	0	1	no	no	no	yes	no	no	0	0	0	0	0	0	0	0	0	0	0	0	0	0	0	0	0	0	0	0
					female	18 a 59 years	0	3	0	0-1000	1	B2	ex-smoker	2	0	0	0	no	no	no	no	no	no	0	0	0	0	0	0	0	0	0	0	0	0	0	0	0	0	0	0	0	0
					male	18 a 59 years	0	2	0	4000 ou +	0	C2	no	2	1	0	0	no	no	no	no	no	no	0	0	0	0	0	0	0	0	0	0	0	0	0	0	0	0	0	0	0	0
					female	60 years ou mais	1	0	1	1001-2000	1	D/E	ex-smoker	2	1	1	2	no	no	no	yes	no	yes	1	0	0	0	0	1	1	1	0	0	0	0	0	1	0	0	0	1	1	1
					female	18 a 59 years	0	0	0	0-1000	0	D/E	no	1	1	0	0	no	no	no	no	no	no	0	1	0	0	1	0	0	0	0	0	0	0	0	0	0	0	0	0	0	0
					male	18 a 59 years	0	2	1	2001-4000	0	D/E	no	2	0	0	0	no	no	no	no	no	no	0	0	0	0	0	0	1	0	0	0	0	0	1	0	0	0	0	0	0	0
					female	18 a 59 years	0	3	1	1001-2000	0	C2	ex-smoker	2	1	0	1	no	no	yes	no	no	no	0	0	0	0	0	0	0	0	0	0	0	0	0	1	0	0	1	0	1	1
					female	60 years ou mais	0	0	0	1001-2000	0	D/E	no	2	1	0	2	yes	no	no	yes	no	no	1	1	1	0	0	0	0	0	0	0	0	0	0	0	0	0	0	1	0	1
					female	60 years ou mais	0	0	1	1001-2000	0	C2	no	2	0		2	no	no	no	no	yes	no	1	0	0	0	1	1	1	0	0	1	0	0	0	0	0	0	0	0	0	0
					female	18 a 59 years	0	0	1	0-1000	0	D/E	no	2	1	0	1	no	yes	no	yes	no	no	0	0	0	0	0	0	0	0	0	0	0	0	0	0	0	0	0	0	0	0
					female	18 a 59 years	0	3	0		1	C1	ex-smoker	3	1		2	no	yes	yes	yes	no	no	1	0	0	0	0	0	0	0	0	0	0	0	0	0	0	0	0	0	0	0
					male	18 a 59 years	1	0	0	4000 ou +	0	B2	yes,more than one cigarette per month in the last 30 days	3	1	0	1	no	no	no	no	no	yes	0	0	0	0	0	0	0	0	0	0	0	0	0	0	0	0	0	0	0	0
					female	18 a 59 years	0	2	0	0-1000	0	D/E	no	1	1	0	0	no	no	no	no	no	no	0	1	0	0	0	0	1	0	0	0	0	0	1	1	1	0	0	0	1	1
					male	18 a 59 years	0	3	0	4000 ou +	0	B2	no	1	1	0	1	no	no	no	no	no	no	0	1	1	0	0	0	0	0	0	0	0	0	0	0	0	0	0	0	0	0
					male	18 a 59 years	0	3	0		0	B2	no	2	1	0	1	no	no	no	no	no	no	1	0	0	0	0	0	0	0	0	0	0	0	0	0	0	0	0	0	0	0
					female	60 years ou mais	0	3	1	4000 ou +	0	B2	no	1	1	1	1	no	no	yes	no	no	yes	0	1	0	1	1	1	1	1	1	1	0	1	1	0	0	0	0	0	0	0
					female	18 a 59 years	0	0	1	1001-2000	1	D/E	ex-smoker	2	1	0	2	no	yes	yes	yes	no	yes	1	0	1	1	0	1	1	0	0	1	0	0	0	0	0	0	0	0	0	0
					female	18 a 59 years	0	3	0	1001-2000	0	C1	no	1	1	1	2	no	no	no	yes	no	no	1	1	1	1	1	1	1	1	1	1	0	1	1	0	0	1	1	1	1	1
					female	18 a 59 years	0	0	1	0-1000	0	D/E	yes,more than one cigarette per month in the last 30 days	3	1	0	2	no	yes	yes	yes	no	yes	0	0	0	0	0	1	1	0	0	0	1	0	0	0	0	0	0	0	0	0
					male	18 a 59 years	1	2	1	1001-2000	1	B2	no	2	1	0	0	no	no	no	no	no	no	0	1	1	0	0	0	0	0	0	0	0	0	0	0	0	0	0	0	0	0
					male	18 a 59 years	1	2	0	2001-4000	0	C1	no	2	1	0	1	no	no	no	yes	no	no	0	0	0	0	0	0	0	0	0	0	0	0	0	0	0	0	0	0	0	0
					male	18 a 59 years	0	3	0	4000 ou +	1	C1	no	2	1	0	0	no	no	no	no	no	no	0	0	0	0	0	0	0	0	0	0	0	0	0	0	0	0	0	0	0	0
					male	18 a 59 years	1	3	1		1	B2	ex-smoker	2	1	0	1	no	no	no	no	no	no	0	1	0	0	1	0	0	0	0	0	0	0	0	0	0		0	0
					female	18 a 59 years	1	3	0	0-1000	1	C2	no	2	0	0	1	no	no	no	no	no	yes	0	0	0	0	0	0	0	0	0	0	0	0	0	0	0	0	0	0	0	0
					female	18 a 59 years	0	3	0	0-1000	1	C1	no	2	0	0	1	no	yes	no	no	no	no	0	1	0	0	0	0	0	0	0	0	0	0	0	0	0	0	0	0	0	0
					female	18 a 59 years	0	3	1	0-1000	1	B1	no	2	0	0	1	no	yes	no	no	no	no	0	0	1	0	0	0	0	0	0	0	0	0	0	0	0	0	0	0	0	0
					male	18 a 59 years	0	3	0	4000 ou +	1	C2	no	3	1	0	1	no	no	no	no	no	no	0	0	0	0	0	0	0	0	0	0	0	0	0	0	0	0	0	0	0	0
					male	18 a 59 years	1	2	0	2001-4000	0	C2	yes,more than one cigarette per month in the last 30 days	2	1	0	2	yes	yes	yes	yes	no	no	0	0	0	0	0	0	0	0	0	0	0	0	0	0	0	0	0	0	0	0
					female	18 a 59 years	1	3	0	0-1000	1	B2	no	2	0	0	1	no	no	no	no	no	yes	0	0	0	0	0	0	0	0	0	0	0	0	0	1	0	0	0	0	1	1
					female	60 years ou mais	0	0	0	1001-2000	0	D/E	no	1	1	1	1	no	no	no	yes	no	no	1	1	0	0	0	0	0	0	0	0	0	0	0	0	0	0	1	1	1	1
					male	18 a 59 years	0	0	0	1001-2000	0	C2	no	2	1		0	no	no	no	no	no	no	0	0	1	0	0	1	1	1	0	0	0	0	0	0	0	0	0	0	0	0
					male	18 a 59 years	0	0	1	1001-2000	0	D/E	ex-smoker	2	1	0	1	no	no	no	yes	no	no	0	0	0	0	0	0	0	0	0	0	0	0	0	0	0	0	0	0	0	0
					male	18 a 59 years	1	2	1	2001-4000	1	C1	no	2	0	0	0	no	no	no	no	no	no	0	0	0	0	0	0	0	0	0	0	0	0	0	0	0	0	0	0	0	0
					male	18 a 59 years	0	3	1	1001-2000	0	C1	no	2	1	0	0	no	no	no	no	no	no	0	1	0	0	0	0	0	0	0	0	0	0	0	0	0	0	0	0	0	0
					female	18 a 59 years	0	2	0	1001-2000	0	C1	no	3	1	0	0	no	no	no	no	no	no	0	0	0	0	0	0	0	0	0	0	0	0	0	0	0	0	0	0	0	0
					male	18 a 59 years	0	0	0	1001-2000	0	C2	no	1	1	0	1	no	no	no	yes	no	no	0	0	0	0	0	0	0	0	0	0	0	0	0	0	0	0	0	0	0	0
					male	18 a 59 years	0	3	0	2001-4000	1	B2	no	2	1		1	no	no	no	yes	no	no	0	0	1	0	0	1	1	1	0	0	0	0	0	0	0	0	0	0	0	0
					female	60 years ou mais	0	0	0	1001-2000	0	C2	ex-smoker	1	0	1	2	no	yes	yes	yes	yes	yes	0	0	1	0	0	0	0	0	0	0	0	0	0	0	0	0	0	0	0	0
					female	18 a 59 years	0	2	1	2001-4000	0	C1	no	0	1	0	2	no	yes	yes	yes	yes	yes	0	1	0	0	0	0	0	0	0	0	0	0	0	1	1	1	1	1	1	1
					female	60 years ou mais	0		1	2001-4000	0	C2	no	0	1	1	2	yes	no	yes	yes	yes	yes	1	1	0	0	0	0	0	0	0	0	0	0	0	0	0	0	0	0	0	0
					male	60 years ou mais	0	0	1	1001-2000	0	C2	ex-smoker	2	0		1	no	no	no	no	no	no	0	1	0	0	0	0	0	0	0	0	0	0	0	0	0	0	0	0	0	0
					female	18 a 59 years	1	2	0	0-1000	0	D/E	no	1	1		0	no	no	no	no	no	no	0	0	0	0	0	0	0	0	0	0	0	0	0	0	0	0	0	1	0	1
					female	18 a 59 years	0	2	1	1001-2000	0	C2	yes,more than one cigarette per month in the last 30 days	2	0	0	1	no	no	no	no	no	yes	0	1	0	0	0	0	0	0	0	0	0	0	0	0	0	0	0	0	0	0
					female	18 a 59 years	0	2	0	2001-4000	0	C1	no	2	1	0	1	no	yes	yes	no	no	no	0	0	1	0	0	0	0	0	0	0	0	0	0	0	0	0	0	0	0	0
					female	18 a 59 years	0	3	0	1001-2000	0	C2	no	2	1	0	0	no	no	no	no	no	no	0	0	0	0	0	0	0	0	0	0	0	0	0	0	0	0	0	0	0	0
					female	60 years ou mais	0	0	1		0	C2	no	2	1	0	2	no	yes	yes	no	no	no	1	0	1	0	0	0	0	0	0	0	0	0	0	0	0	0	0	0	0	0
					male	18 a 59 years	0	0	0	1001-2000	0	D/E	no	2	1	0	0	no	no	no	no	no	no	0	0	0	0	0	0	0	0	0	0	0	0	0	0	0	0	0	0	0	0
					male	18 a 59 years	0	2	1	1001-2000	1	B1	yes,more than one cigarette per month in the last 30 days	2	0	0	1	no	yes	no	no	no	no	0	1	0	0	0	0	0	0	0	0	0	0	0	0	0	0	0	0	0	0
					female	18 a 59 years	0	0	1	0-1000	0		no	2	0	0	1	no	no	no	no	no	yes	0	0	0	0	0	0	0	0	0	0	0	0	0	0	1	0	0	0	0	1
					female	18 a 59 years	1	2	0	0-1000	0	D/E	ex-smoker	1	1		1	no	yes	yes	no	no	no	0	1	0	0	0	0	0	0	0	0	0	0	0	0	1	0	0	0	0	1
					male	60 years ou mais	0	0	1	0-1000	0	C2	no	1	1	0	2	no	no	yes	yes	yes	no	0	0	0	0	0	0	0	0	0	0	0	0	0	0	0	0	0	1	0	1
					male	18 a 59 years	0	2	0	2001-4000	0	C2	no	2	1	0	0	no	no	no	no	no	no	0	0	0	0	0	0	0	0	0	0	0	0	0	0	0	0	0	0	0	0
					female	18 a 59 years	0	2	1	1001-2000	1	C2	no	2	0	0	1	no	no	no	yes	no	no	1	1	0	0	0	0	0	0	0	0	0	0	0	0	0	0	0	0	0	0
					female	18 a 59 years	0	2	0	0-1000	0	C2	no	3	0	0	0	no	no	no	no	no	no	0	0	0	1	0	0	0	0	0	0	0	0	0	0	0	0	0	0	0	0
					female	18 a 59 years	0	0	1		0		yes,more than one cigarette per month in the last 30 days	2		0	1	no	yes	no	no	no	no	0	0	0	0	0	0	0	0	0	0	0	0	0	0	0	0	0	0	0	0
					female	18 a 59 years	0	2	1	0-1000	0	D/E	no	2	1	0	1	no	no	yes	yes	no	no	0	0	0	0	0	0	0	0	0	0	0	0	0	0	0	0	0	0	0	0
					male	18 a 59 years	0	2	0	2001-4000	0	C2	no	3	1	0	0	no	no	no	no	no	no	0	0	0	0	0	0	0	0	0	0	0	0	0	0	0	0	0	0	0	0
					female	60 years ou mais	0	3	0	4000 ou +	1	C2	no	2	1		1	no	no	no	yes	no	no	0	1	1	0	0	1	1	1	0	0	0	0	0	0	0	0	0	0	0	0
					female	18 a 59 years	1	2	0		1		no	2	1	0	0	no	no	no	no	no	no	0	0	1	0	0	0	0	0	0	0	0	0	0	0	0	0	0	0	0	0
					female	18 a 59 years	1	2	0	2001-4000	0	C1	yes,more than one cigarette per month in the last 30 days	1	1	0	1	no	yes	no	yes	no	no	0	1	0	0	0	0	0	0	0	0	0	0	0	0	0	0	0	0	0	0
					female	18 a 59 years	0	3	0	4000 ou +	0	B2	no	2	1	0	1	no	no	no	yes	no	no	0	0	1	0	0	1	1	1	0	0	1	1	0	0	0	0	0	0	0	0
					female	18 a 59 years	0	2	0	1001-2000	0	C2	no	1	1	0	1	no	no	no	no	no	no	0	0	0	0	0	0	0	0	0	0	0	0	0	0	0	0	0	1	0	1
					female	60 years ou mais	0	0	0		0		ex-smoker	0	1	0	2	yes	yes	yes	yes	yes	yes	1													0	0	0	0	0	0	0
					female	60 years ou mais	1	0	0	0-1000	1	D/E	yes,more than one cigarette per month in the last 30 days	2	1	0	2	yes	no	yes	yes	yes	no	0	0	1	0	0	1	1	0	0	1	0	0	0	0	0	0	0	0	0	0
					female	18 a 59 years	0	2	0	1001-2000	1	D/E	no	2	1	0	1	no	no	no	no	no	yes	0	1	0	0	0	0	0	0	0	0	0	0	0	0	0	0	0	0	0	0
					male	18 a 59 years	0	0	0	1001-2000	0	D/E	no	1	1	0	0	no	no	no	no	no	no	0	1	0	0	0	0	0	0	0	0	0	0	0		0	0	1	1
					male	18 a 59 years	0	3	1	2001-4000	0	B2	no	2	0		1	no	no	no	no	no	yes	0	0	0	0	0	1	1	1	0	0	0	0	0	0	0	0	0	0	0	0
					male	18 a 59 years	0	3	0	4000 ou +	0	C1	no	2	0	0	1	no	yes	no	no	no	no	1	0	1	0	0	0	1	0	0	0	0	1	0	0	0	0	0	0	0	0
					female	18 a 59 years	0	0	0	1001-2000	1	C1	no	2	1	0	1	no	no	no	no	no	yes	0	0	0	0	0	0	0	0	0	0	0	0	0	0	0	0	0	0	0	0
					female	60 years ou mais	0	0	1	1001-2000	1	D/E	no	3	1	0		no	no	no	no	no	no		1	0	0	0	0	0	0	0	0	0	0	0	0	0	0	0	0	0	0
					male	60 years ou mais	0	0	0	2001-4000	1	C2	ex-smoker	2	1	0	1	no	no	no	no	no	no	1	1	0	0	0	0	0	0	0	0	0	0	0	0	0	0	0	0	0	0
					female	60 years ou mais	1	0	1		0		no	2	1		2	no	no	no	yes	yes	no	1	0	0	0	0	1	1	1	1	1	0	1	0	0	0	0	0	0	0	0
					male	18 a 59 years	0	3	0	2001-4000	1	C1	no	2	0	0	0	no	no	no	no	no	no	0	0	0	0	0	0	0	0	0	0	0	0	0	0	0	0	0	0	0	0
					male	18 a 59 years	1	3	1		0	C1	no	2	1	0	0	no	no	no	no	no	no	0	0	0	0	0	0	0	0	0	0	0	0	0	0	0	0	0	0	0	0
					female	18 a 59 years	0	0	0	1001-2000	0	C2	no	2		1	1	no	no	no	yes	no	no	0	0	0	0	0	0	0	0	0	0	0	0	0	0	0	0	0	0	0	0
					female	18 a 59 years	1	3	0	2001-4000	1	C1	no	2	1	0	0	no	no	no	no	no	no	0	0	1	0	0	1	1	0	0	1	0	0	0	0	0	0	0	1	0	1
					male	60 years ou mais	0	2	0		0	C2	yes,more than one cigarette per month in the last 30 days	2	1	0	1	yes	no	no	yes	no	no	0	1	0	0	0	0	0	0	0	0	0	0	0	0	0	0	0	0	0	0
					male	18 a 59 years	0	2	0	2001-4000	0	C1	no	1	1	0	1	no	yes	no	no	no	no	0	0	0	0	0	0	0	0	0	0	0	0	0	0	1	0	1	0	1	1
					male	18 a 59 years	0	2	0	2001-4000	1	C1	no	2	1	0	0	no	no	no	no	no	no	0	0	1	0	0	0	0	0	0	0	0	0	0	0	0	0	0	0	0	0
					male	60 years ou mais	0	0	0	1001-2000	0	D/E	no	2	1	1	2	yes	yes	yes	yes	no	yes	0	0	1	0	0	1	1	1	0	0	1	0	0	0	0	0	0	0	0	0
					female	18 a 59 years	0	2	1	1001-2000	0	D/E	no	1	0	0	2	no	yes	yes	no	no	yes	0	1	0	0	0	0	0	0	0	0	0	0	0	0	0	0	0	0	0	0
					male	18 a 59 years	1	2	0	2001-4000	0	C2	no	1	1	0	1	yes	no	no	no	no	no	0	0	0	0	0	0	0	0	0	0	0	0	0	0	0	0	0	0	0	0
					female	18 a 59 years	0	3	0		1	C1	no	2	1	0	1	no	no	no	yes	no	no	0	0	1	0	0	0	0	0	0	0	0	0	0	0	0	0	0	0	0	0
					male	18 a 59 years	0	2	0		0	C1	no	3	1	0	1	yes	no	no	yes	no	no	0	0	0	0	0	0	0	0	0	0	0	0	0	0	0	0	0	0	0	0
					female	18 a 59 years	0	0	1	0-1000	0	D/E	no	1		0	1	no	no	no	no	no	no	1	0	0	0	0	0	0	0	0	0	0	0	0	0	0	0	0	0	0	0
					female	18 a 59 years	0	2	0	0-1000	0	C2	no	2	1	0	0	no	no	no	no	no	no	0	0	0	0	0	0	0	0	0	0	0	0	0	0	0	0	0	0	0	0
					male	18 a 59 years	1	2	0	0-1000	0	D/E	yes,more than one cigarette per month in the last 30 days	3	1	0	0	no	no	no	no	no	no	0	0	0	0	0	0	0	0	0	0	0	0	0	0	0	0	0	0	0	0
					female	60 years ou mais	0	2	1	1001-2000	0	C2	yes,more than one cigarette per month in the last 30 days	2	1	0	0	no	no	no	no	no	no	0	0	0	0	0	0	0	0	0	0	0	0	0	0	0	0	1	0	1	1
					male	18 a 59 years	1	2	0	1001-2000	1	C2	no	2	1	0	1	no	no	no	no	no	yes	0	0	0	0	0	0	0	0	0	0	0	0	0	0	0	0	0	0	0	0
					female	18 a 59 years	0	2	0	1001-2000	0	C1	no	2	0	0	0	no	no	no	no	no	no	0	1	0	0	0	0	0	0	0	0	0	0	0	0	0	0	0	0	0	0
					female	18 a 59 years	0	3	1	1001-2000	0	C2	no	2	1	0	0	no	no	no	no	no	no	0		0	1	0	0	0	0	0	0	0	0	0	0	0	0	0	0	0	0
					female	18 a 59 years	1	2	1	0-1000	0	D/E	no	3	1	0	0	no	no	no	no	no	no	0	0	0	0	0	0	0	0	0	0	0	0	0	0	0	0	0	0	0	0
					male	18 a 59 years	0	0	1	0-1000	1	C2	no	2	1	0	0	no	no	no	no	no	no	0	0	0	0	0	0	0	0	0	0	0	0	0	0	0	0	0	0	0	0
					male	18 a 59 years	0	2	0	0-1000	0	C2	ex-smoker	1	1	0	1	no	no	no	no	no	no	1	1	0	0	0	0	0	0	0	0	0	0	0	0	0	0	0	1	0	1
					male	18 a 59 years	0	2	0	1001-2000	0	C2	no	1	1		0	no	no	no	no	no	no	0	0	1	0	0	0	0	0	0	0	0	0	0	0	0	0	0	0	0	0
					male	18 a 59 years	0	0	1	0-1000	0	D/E	ex-smoker	1	0	0	1	no	yes	no	no	no	no	0	0	0	0	0	0	0	0	0	0	0	0	0	0	0	0	0	0	0	0
					female	18 a 59 years	1	0	0	0-1000	0	C2	no	2	0	0	0	no	no	no	no	no	no	0	0	0	0		0	0	0	0	0	0	0	0	0	0	0	1	0	1	1
					female	18 a 59 years	1	3	1		0	D/E	no	2	1	0	0	no	no	no	no	no	no	0	1	0	0	0	0	0	0	0	0	0	0	0	0	0	0	0	0	0	0
					female	18 a 59 years	0	3	0	0-1000	0	C2	no	1	1		2	yes	yes	yes	no	no	no	0	0	1	0	0	0	1	0	0	0	0	0	1	0	0	0	0	0	0	0
					female	18 a 59 years	0	0	1	1001-2000	0	D/E	yes,more than one cigarette per month in the last 30 days	2	0	0	0	no	no	no	no	no	no	0	1	0	0	1	0	0	0	0	0	0	0	0	0	0	0	0	0	0	0
					male	18 a 59 years	0	2	0	2001-4000	0	C1	ex-smoker	3	1	0	0	no	no	no	no	no	no	0	0	0	0	0	0	0	0	0	0	0	0	0	0	0	0	0	0	0	0
					female	18 a 59 years	0	3	0	2001-4000	0	B2	no	2	1		2	no	yes	yes	no	no	no	1	0	1	0	0	1	1	1	1	0	0	0	1	0	0	0	0	0	0	0
					female	18 a 59 years	0	3	0	1001-2000	1	C1	ex-smoker	2	0		2	no	yes	yes	no	no	no	1	0	1	0	0	0	0	0	0	0	0	0	0	1	1	0	1	1	1	1
					female	18 a 59 years	0	3	1	1001-2000	1		ex-smoker	2	1	0	1	no	no	yes	no	no	no	0	1	1	1	1	0	0	0	0	0	0	0	0	0	0	0	0	1	0	1
					female	18 a 59 years	0	2	0	1001-2000	1		no	1	1	0	2	no	yes	yes	yes	no	no	0	0	0	0	0	0	0	0	0	0	0	0	0	0	0	0	1	0	1	1
					female	60 years ou mais	0		0		0	D/E	no	2	1		1	no	no	no	yes	no	no	0	0	0	0	0	0	0	0	0	0	0	0	0	0	0	0	0	0	0	0
					female	18 a 59 years	0	2	0	2001-4000	0	C1	no	2	0		1	no	no	no	no	no	no	0	1	0	0	0	0	0	0	0	0	0	0	0	0	0	0	0	0	0	0
					female	18 a 59 years	1	0	0	0-1000	1		no	0	1	0	2	no	yes	yes	yes	no	no	0	1	1	0	0	0	0	0	0	0	0	0	0	0	0	0	0	0	0	0
					female	18 a 59 years	0	3	0	0-1000	0	C1	no	2	1	0	0	no	no	no	no	no	no	0	1	0	0	0	0	0	0	0	0	0	0	0	0	0	0	1	0	1	1
					female	60 years ou mais	0	2	0	1001-2000	1	D/E	ex-smoker	2	1	0	0	no	no	no	no	no	no	0	0	0	0	0	0	0	0	0	0	0	0	0	0	0	0	0	0	0	0
					female	18 a 59 years	0	0	0	2001-4000	1	D/E	no	1	1	0	1	no	no	no	no	no	yes	0	1	0	0	0	0	0	0	0	0	0	0	0	0	0	0	0	1	0	1
					female	60 years ou mais	0	0	1	0-1000	0	D/E	yes,more than one cigarette per month in the last 30 days	2	1		2	yes	yes	yes	no	no	no	1		0	0	0	1	1	0	0	1	0	0	0	0	0	0	0	0	0	0
					male	18 a 59 years	0	3	0		1		no	3	1	0	0	no	no	no	no	no	no	0	0	0	0	0	0	0	0	0	0	0	0	0	0	0	0	0	0	0	0
					male	18 a 59 years	0	3	0		1	B2	no	3	1	0	1	no	no	no	yes	no	no	0	1	0	0	0	0	0	0	0	0	0	0	0	0	0	0	0	0	0	0
					male	60 years ou mais	0	0	1	1001-2000				2		0	1	no	yes	no	no	no	no	0	1	0	0	0	1	1	0	1	0	0	0	0	0	0	0	0	0	0	0
					female	18 a 59 years	0	0	0		0		ex-smoker	2	0	0	0	no	no	no	no	no	no	0														0			0
					female	60 years ou mais	0	0	1	2001-4000	0	C2	no	1	1	1	2	no	no	no	yes	yes	yes	1	1	0	0	0	1	1	1	1	1	0	0	1	0	0	0	0	0	0	0
					male	18 a 59 years	0	2	1	0-1000	1	C2	ex-smoker	2	0	0	0	no	no	no	no	no	no	0	1	0	0	0	0	0	0	0	0	0	0	0	0	0	0	0	0	0	0
					female	18 a 59 years	1	3	0	0-1000	0	C1	no	1	0	0	1	no	yes	yes	no	no	no	0	1	1	1	0	0	1	0	0	0	0	0	1	0	0	0	0	0	0	0
					female	18 a 59 years	0	2	1	1001-2000	1	D/E	no	2	1	0	0	no	no	no	no	no	no	0	0	0	0	0	0	0	0	0	0	0	0	0	0	0	0	0	0	0	0
					female	18 a 59 years	0	3	0	0-1000	1	C1	no	1	0		2	no	yes	yes	no	yes	no	0	0	1	1	0	1	1	0	0	1	0	0	0	0	1	0	0	0	0	1
					female	18 a 59 years	0	3	0	1001-2000	1	C1	no	2	0	0	1	no	yes	yes	no	no	no	0	0	0	0	0	0	0	0	0	0	0	0	0	1	1	0	0	0	1	1
					female	18 a 59 years	1	3	0	1001-2000	0		no	2	1	0	1	no	yes	no	no	no	yes	0	0	1	0	0	1	1	0	0	0	1	0	0	1	1	0	0	0	1	1
					male	18 a 59 years	0	2	0	2001-4000	1	C1	no	2	1	0	2	no	yes	yes	yes	no	yes	0	1	1	0	0	0	0	0	0	0	0	0	0	0	0	0	0	0	0	0
					male	60 years ou mais	0	0	0	2001-4000	0	C2	ex-smoker	2	1	0	1	no	no	no	yes	no	no	0	0	0	0	0	0	0	0	0	0	0	0	0	0	0	0	0	0	0	0
					female	18 a 59 years	0	3	1	1001-2000	0	C2	no	2	0	0	0	no	no	no	no	no	no	0	1	0	0	0	0	0	0	0	0	0	0	0	0	0	0	0	0	0	0
					male	18 a 59 years	0	2	0	1001-2000	0	C2	no	2	1	0	0	no	no	no	no	no	no	0	0	0	0	0	0	0	0	0	0	0	0	0	1	0	0	0	1	1	1
					female	18 a 59 years	0	2	0	1001-2000	0	C2	no	1	0		2	no	yes	yes	yes	no	no	0		1	0	0	1	1	0	0	0	1	0	1	1	1	1	1	0	1	1
					female	60 years ou mais	0	2	1	1001-2000	0	D/E	no	1	1	0	2	yes	yes	no	yes	no	no	1		0	0	0	0	0	0	0	0	0	0	0	0	0	0	0	0	0	0
					female	18 a 59 years	0	2	0	0-1000	1	C2	no	2	0	0	1	no	yes	no	no	no	no	0	0	0	0	0	0	0	0	0	0	0	0	0	0	1	1	0	0	1	1
					female	18 a 59 years	0	2	0	0-1000	1	C2	no	2	1	0	1	no	no	no	no	no	yes	0	1	0	0	0	0	0	0	0	0	0	0	0	0	0	0	0	0	0	0
					female	18 a 59 years	0	2	0	1001-2000	1	C2	no	2	1		1	no	no	no	no	no	no	0	0	1	0	0	0	0	0	0	0	0	0	0	0	0	0	0	0	0	0
					female	18 a 59 years	0	2	0	1001-2000	1	C1	no	2	1	0	0	no	no	no	no	no	no	0	0	0	0	0	0	0	0	0	0	0	0	0	0	0	0	0	1	0	1
					female	18 a 59 years	0	2	0		0	C2	no	1	1	0	0	no	no	no	no	no	no	0	0	1	0	0	0	0	0	0	0	0	0	0	0	0	0	0	0	0	0
					male	60 years ou mais	0	0	0	1001-2000	0	D/E	yes,more than one cigarette per month in the last 30 days	2	1	0	0	no	no	no	no	no	no	0	0	0	0	0	0	0	0	0	0	0	0	0	1	0	0	0	0	1	1
					female	18 a 59 years	0	0	0	0-1000	0	D/E	no	2	1	0	0	no	no	no	no	no	no	0	0	0	0	0	0	0	0	0	0	0	0	0	1	0	0	0	0	1	1
					female	18 a 59 years	0	2	1	1001-2000	0	C1	no	2	1	0	1	no	no	no	no	no	yes	0	0	0	0	0	0	0	0	0	0	0	0	0	0	0	0	0	0	0	0
					female	18 a 59 years	1	2	1	1001-2000	0	C2	no	1	0	0	0	no	no	no	no	no	no	0	1	0	0	0	0	0	0	0	0	0	0	0	0	0	1	0	0	1	1
					female	60 years ou mais	0	0	0	1001-2000	0	D/E	no	2		0	2	no	yes	yes	yes	no	yes	0	0	0	0	0	0	0	0	0	0	0	0	0	0	1	0	0	0	0	1
					female	18 a 59 years	0	2	1	0-1000	0	D/E	no	3	1	0	1	no	no	no	yes	no	no	0	0	0	0	0	0	0	0	0	0	0	0	0	0	0	0	0	0	0	0
					male	18 a 59 years	0	2	0	1001-2000	1	C1	no	2	0		0	no	no	no	no	no	no	0	0	1	0	0	0	0	0	0	0	0	0	0	0	0	0	0	0	0	0
					male	60 years ou mais	0	0	0	0-1000	0	D/E	no	2	1		1	yes	no	no	no	no	no	0	1	0	0	0	1	1	0	0	1	0	0	0	1	0	0	0	0	1	1
					male	18 a 59 years	0	3	0	1001-2000	0	C1	no	0	1		1	no	no	no	yes	yes	no	0	1	1	0	0	1	1	1	1	1	0	0	0	1	1	1	1	1	1	1
					male	18 a 59 years	1	2	0	1001-2000	0	D/E	ex-smoker	2	1	0	1	no	no	no	yes	no	no	0	0	0	0	0	0	0	0	0	0	0	0	0	0	0	0	0	0	0	0
					female	18 a 59 years	0	2	0	1001-2000	0	C2	no	1	1	0	2	yes	no	no	yes	no	yes	1	0	1	0	0	1	1	0	0	1	0	0	0	0	0	0	0	1	0	1
					male	18 a 59 years	0	2	0	2001-4000	0	C2	ex-smoker	2	1		0	no	no	no	no	no	no	0	0	1	0	0	0	0	0	0	0	0	0	0	0	0	0	0	0	0	0
					male	18 a 59 years	1	2	0	1001-2000	0	D/E	no	2	1	0	0	no	no	no	no	no	no	0	0	0	0	0	0	0	0	0	0	0	0	0	0	0	0	0	0	0	0
					female	18 a 59 years	0	3	0	0-1000	0	C1	ex-smoker	1	0		0	no	no	no	no	no	no	0	1	0	0	0	0	0	0	0	0	0	0	0	0	0	0	0	0	0	0
					male	18 a 59 years	0	3	1		0		no	2	1	0	1	no	no	no	yes	no	no	0	0	0	0	0	0	0	0	0	0	0	0	0	0	0	0	0	1	0	1
					male	18 a 59 years	0	3	0	4000 ou +	1		no	2	0	0	1	no	no	no	no	no	yes	0	0	0	0	0	0	0	0	0	0	0	0	0	0	0	0	0	0	0	0
					female	60 years ou mais	0	2	0	1001-2000	1	B2	ex-smoker	2	0		2	yes	no	no	yes	yes	no	0	0	0	0	0	1	1	0	0	1	0	1	0	0	0	0	0	0	0	0
					female	18 a 59 years	0	0	0	0-1000	0	D/E	yes,more than one cigarette per month in the last 30 days	2	1	0	1	no	no	yes	no	no	no	0	1	0	0	1	0	1	0	0	0	0	1	0	0	0	1	0	1	1	1
					female	18 a 59 years	0	2	1	0-1000	0	C1	no	1	0		1	no	yes	no	no	no	no	0	0	0	0	1	0	0	0	0	0	0	0	0	0	1	0	0	1	0	1
					female	18 a 59 years	0	2	1	1001-2000	0	D/E	no	1	1	1	2	yes	yes	no	yes	no	yes	0	0	1	0	0	1	1	1	1	1	0	1	0	0	0	1	1	1	1	1
					male	60 years ou mais	0	3	0	2001-4000	1	B2	ex-smoker	2	1	0	2	yes	no	no	yes	yes	yes	1	0	1	0	0	1	1	0	0	1	0	0	0	0	0	0	0	0	0	0
					male	18 a 59 years	0	0	0	2001-4000	0	C2	no	2	1	0	1	no	yes	no	no	no	no	0	0	0	0	0	0	0	0	0	0	0	0	0	0	0	0	0	0	0	0
					female	18 a 59 years	0	0	0	0-1000	1	C2	no	1	1		2	yes	yes	yes	yes	no	yes	1	1	0	0	1	1	1	1	1	1	1	0	1	0	0	1	1	1	1	1
					female	18 a 59 years	0	2	0	1001-2000	0	D/E	no	2	1		2	no	no	yes	yes	no	no	0	0	1	1	0	1	1	0	0	1	0	0	0	0	0	0	1	1	1	1
					female	18 a 59 years	1	0	1	0-1000	0	C2	no	1	1		2	no	yes	yes	yes	no	yes	0	1	0	1	0	1	1	0	0	1	0	0	1	0	1	1	1	1	1	1
					female	18 a 59 years	1	3	0	4000 ou +	0	C1	no	2	1	0	0	no	no	no	no	no	no	0	0	0	0	0	0	0	0	0	0	0	0	0	0	1	0	1	0	1	1
					female	18 a 59 years	0	3	1	0-1000	0	D/E	yes,more than one cigarette per month in the last 30 days	2	1	0	1	no	no	yes	no	no	yes	0	1	1		1	0	0	0	0	0	0	0	0	0	0	0	0	0	0	0
					male	18 a 59 years	0	2	0	1001-2000	1	C1	ex-smoker	2	0	0	0	no	no	no	no	no	no	0	0	0	0	0	0	0	0	0	0	0	0	0	0	0	0	0	0	0	0
					male	18 a 59 years	0	2	1	2001-4000	1	D/E	ex-smoker	2	0	0	0	no	no	no	no	no	no	0	0	1	0	0	0	0	0	0	0	0	0	0	0	0	0	0	0	0	0
					male	18 a 59 years	1	0	1	2001-4000	0	D/E	no	2	1	0	0	no	no	no	no	no	no	0	0	0	0	0	0	0	0	0	0	0	0	0	0	0	0	0	0	0	0
					male	18 a 59 years	0	2	0	4000 ou +	0	C1	yes,more than one cigarette per month in the last 30 days	2	1	0	0	no	no	no	no	no	no	0	0	0	0	0	0	0	0	0	0	0	0	0	0	0	0	0	0	0	0
					female	18 a 59 years	0	2	1	0-1000	1	C1	no	2	1	0	0	no	no	no	no	no	no	0	0	0	0	0	0	0	0	0	0	0	0	0	0	0	0	0	0	0	0
					male	60 years ou mais	0	2	0	2001-4000	0	C1	no	3	1	0	2	yes	no	no	yes	yes	no	0	0	0	0	0	1	1	0	0	1	0	0	0	0	0	0	0	0	0	0
					female	18 a 59 years	0	3	1	1001-2000	0	C2	no	1	0	0	1	no	no	yes	no	no	no	0	1	0	0	0	0	0	0	0	0	0	0	0	0	1	0	0	0	0	1
					female	18 a 59 years	0	2	1	1001-2000	0	D/E	no	1	1	0	0	no	no	no	no	no	no	0	0	0	0	0	0	0	0	0	0	0	0	0	0	0	0	0	0	0	0
					female	18 a 59 years	0	2	1		0	D/E	yes,more than one cigarette per month in the last 30 days	3	1	0	0	no	no	no	no	no	no	0	0	0	0	0	0	0	0	0	0	0	0	0	0	0	0	0	0	0	0
					male	18 a 59 years	0	2	0	1001-2000	1	C2	no	2	1	0	0	no	no	no	no	no	no	0	1	0	0	0	0	0	0	0	0	0	0	0	0	0	0	0	0	0	0
					female	18 a 59 years	1	2	0	1001-2000	1	C2	no	2	0		1	no	yes	no	no	no	no	0	0	0	0	0	0	1	0	0	0	0	1	0	0	0	0	0	0	0	0
					female	18 a 59 years	0	2	0	1001-2000	0	C2	no	1	1	0	2	no	yes	yes	yes	yes	no	0	1	0	0	0	0	0	0	0	0	0	0	0	0	0	0	0	0	0	0
					male	60 years ou mais	1	0	0	1001-2000	0	C2	ex-smoker	2	1	0	1	yes	no	no	no	no	no	0	0	0	0	0	0	0	0	0	0	0	0	0	0	0	0	0	0	0	0
					female	18 a 59 years	0	3	1	0-1000	1	D/E	no	1	1		2	no	yes	yes	no	no	yes	0	1	0	0	1	0	0	0	0	0	0	0	0	0	0	0	0	0	0	0
					male	18 a 59 years	0	2	0	2001-4000	0	C1	ex-smoker	2	1	0	1	no	no	yes	no	no	no	0	0	0	0	0	0	0	0	0	0	0	0	0	0	0	0	0	0	0	0
					female	18 a 59 years	1	2	0	0-1000	0	D/E	no	1	1	0	0	no	no	no	no	no	no	0	1	0	0	0	0	1	0	0	0	0	0	1	1	1	0	0	0	1	1
					female	18 a 59 years	0	3	0	2001-4000	1	B2	ex-smoker	2	0		2	no	yes	no	yes	no	yes	0	1	1	0	0	1	1	0	0	1	0	0	0	0	0	0	0	0	0	0
					female	18 a 59 years	1	0	1	1001-2000	0	D/E	yes,more than one cigarette per month in the last 30 days	2	0	0	1	no	no	yes	no	no	yes	0	0	0	0	0	0	0	0	0	0	0	0	0	0	0	0	0	0	0	0
					male	60 years ou mais	0	0	0		1		ex-smoker	1	1		0	no	no	no	no	no	no	0	1	0	0	0	0	0	0	0	0	0	0	0	0	0	1	1	1	1	1
					female	60 years ou mais	0	0	1	1001-2000	1	D/E	no	2	1	0	2	no	yes	no	yes	no	no	1	1	0	0	0	1	1	0	0	1	0	0	0	0	0	0	0	0	0	0
					female	60 years ou mais	0	0	0	1001-2000	1	D/E	no	1	1		1	no	no	no	yes	no	no	1	1	0	1	0	0	0	0	0	0	0	0	0	0	0	0	0	0	0	0
					male	18 a 59 years	1	0	0		1	B1	no	3	1	0	1	no	yes	no	no	no	no	0	1	0	0	0	0	0	0	0	0	0	0	0	0	0	0	0	0	0	0
					female	18 a 59 years	1	2	1	0-1000	1	D/E	no	2	1	0	1	no	no	no	no	no	no	0	0	0	0	0	0	0	0	0	0	0	0	0	0	0	0	0	0	0	0
					male	18 a 59 years	1	2	1	1001-2000	1	D/E	no	3	0	0	0	no	no	no	no	no	no	0	0	0	0	0	0	0	0	0	0	0	0	0	0	0	0	0	0	0	0
					male	18 a 59 years	1	2	0	2001-4000	0	C1	no	3	1	0	1	no	yes	no	no	no	no	0	0	0	0	0	1	1	0	1	0	0	0	0	0	0	0	0	0	0	0
					female	18 a 59 years	0	2	1	0-1000	1	D/E	no	2	0	0	1	no	yes	no	no	no	no	1	1	1	0	0	0	0	0	0	0	0	0	0	0	0	0	0	0	0	0
					female	18 a 59 years	0	3	0	0-1000	0	C1	no	2	1	1	1	yes	no	no	yes	no	no	0	1	1	0	0	1	1	0	0	1	0	0	0	0	1	0	0	1	0	1
					male	18 a 59 years	0	2	0	2001-4000	1		ex-smoker	2	1	0	1	no	yes	no	yes	no	no	0	0	1	0	0	0	0	0	0	0	0	0	0	0	0	0	0	0	0	0
					female	18 a 59 years	0	3	0	0-1000	1	B2	no	2	1	0	1	no	yes	no	no	no	no	0	0	0	0	0	0	1	0	0	0	0	1	1	0	0	0	0	0	0	0
					female	18 a 59 years	0	2	0	0-1000	0	C2	no	1	1		1	no	no	no	yes	no	yes	0	1	0	0	0	0	0	0	0	0	0	0	0	1	0	1	1	1	1	1
					male	18 a 59 years	0	3	1	4000 ou +	1	C1	no	2	1	0	1	no	yes	yes	no	no	no	0	0	1	0	0	1	1	0	1	0	0	0	0	1	0	0	1	1	1	1
					female	18 a 59 years	0	3	0	4000 ou +	1	C2	no	2	0	0	0	no	no	no	no	no	no	0	0	0	0	0	0	0	0	0	0	0	0	0	0	0	0	0	0	0	0
					female	18 a 59 years	0	2	0	4000 ou +	1	C1	no	3	1	0	1	no	yes	no	no	no	no	0	0	1	0	0	0	1	0	0	0	0	0	1	0	0	0	0	0	0	0
					female	18 a 59 years	0	2	0	1001-2000	0	C2	yes,more than one cigarette per month in the last 30 days	2	0	0	2	no	yes	yes	no	no	no	1	0	0	0	0	0	0	0	0	0	0	0	0	0	0	1	1	0	1	1
					female	18 a 59 years	1	0	0	1001-2000	1	C2	no	2	1		1	no	yes	no	no	no	no	0	0	0	0	0	0	0	0	0	0	0	0	0	0	0	0	0	0	0	0
					female	18 a 59 years	0	0	0	2001-4000	0	D/E	no	2	1		2	yes	no	no	yes	no	no	0	0	1	0	0	0	0	0	0	0	0	0	0	1	0	0	0	0	1	1
					female	18 a 59 years	0	3	1	1001-2000	1	D/E	no	3	1	0	2	no	yes	yes	no	no	yes	0	0	0	0	1	1	1	1	0	0	0	0	0	0	1	1	0	1	1	1
					female	18 a 59 years	0	0	0	0-1000	0	D/E	no	2	1	0	2	no	no	yes	no	yes	yes	0	1	0	0	1	0	0	0	0	0	0	0	0	0	0	0	0	0	0	0
					male	18 a 59 years	0	2	0	0-1000	1	C1	ex-smoker	1	1	0	1	yes	no	no	no	no	yes	0	1	1	0	0	0	0	0	0	0	0	0	0	0	0	0	0	1	0	1
					male	18 a 59 years	0	3	0	2001-4000	0	A	no	3	1	0	0	no	no	no	no	no	no	0	0	0	0	0	0	0	0	0	0	0	0	0	0	0	0	0	0	0	0
					female	18 a 59 years	1	2	1	1001-2000	1	C1	no	2	0		1	no	yes	no	no	no	yes	0	1	0	0	0	0	0	0	0	0	0	0	0	1	1	0	1	1	1	1
					female	18 a 59 years	1	2	1	0-1000	1	D/E	no	2	1	0	2	no	yes	yes	yes	no	yes	0	0	0	0	0	0	0	0	0	0	0	0	0	0	0	0	0	0	0	0
					male	18 a 59 years	0	2	1	1001-2000	1	C2	ex-smoker	2	0	0	2	no	no	yes	no	yes	yes	1	0	0	0	0	0	1	0	0	0	0	0	1	0	0	0	1	0	1	1
					female	18 a 59 years	1	3	0	0-1000	1	C2	ex-smoker	1	1		2	no	yes	yes	no	no	yes	0	0	1	0	0	1	1	0	1	0	1	0	0	1	1	0	1	1	1	1
					female	18 a 59 years	0	2	1	0-1000	0	C2	no	1	0	0	0	no	no	no	no	no	no	0	1	0	0	0	0	0	0	0	0	0	0	0	0	0	0	0	0	0	0
					female	18 a 59 years	0	3	1	2001-4000	0	C1	ex-smoker	2	1	0	1	no	no	no	yes	no	no	0	0	1	0	0	1	1	0	0	1	0	0	0	0	0	0	0	0	0	0
					male	18 a 59 years	0	2	1	0-1000	1	D/E	no	2	1	0	0	no	no	no	no	no	no	0	0	0	0	0	0	0	0	0	0	0	0	0	0	0	0	0	0	0	0
					female	18 a 59 years	0	3	1	0-1000	0	C1	no	2	0	0	0	no	no	no	no	no	no	0	1	0	0	0	0	0	0	0	0	0	0	0	0	0	0	0	0	0	0
					female	18 a 59 years	0	2	0	1001-2000	0	D/E	no	3	1	0	1	no	no	no	yes	no	no	0	0	0	0	0	0	0	0	0	0	0	0	0	0	0	0	0	0	0	0
					male	18 a 59 years	0	3	0	2001-4000	1	B2	no	2	1	0	1	no	yes	no	no	no	no	1	0	1	0	0	1	1	0	0	1	0	0	0	0	0	0	0	0	0	0
					female	18 a 59 years	0	3	1	0-1000	1	B2	no	2	0	0	1	no	yes	yes	no	no	no	0	0	0	0	0	0	0	0	0	0	0	0	0	0	0	0	0	0	0	0
					female	18 a 59 years	0	3	0	0-1000	0		no	2	0	0	1	no	yes	no	no	no	no	0	1	1	0	0	0	1	0	0	0	0	0	1	0	0	0	0	0	0	0
					male	18 a 59 years	0	3	0	4000 ou +	1	B2	no	1	1	1	2	yes	no	no	yes	no	yes	0	1	1	0	1	1	1	1	0	1	0	0	0	0	0	0	0	0	0	0
					male	60 years ou mais	0	0	0		0	C2	ex-smoker	2	1	0	2	yes	no	yes	yes	no	no	0	0	0	0	0	0	0	0	0	0	0	0	0	0	0	0	0	0	0	0
					female	18 a 59 years	0	2	1		1	D/E	ex-smoker	2	1		1	no	yes	yes	no	no	no	0	1	1	0	0	0	0	0	0	0	0	0	0	1	1	0	0	1	1	1
					male	60 years ou mais	0	0	0	1001-2000	0	D/E	no	2	1	0	1	no	no	no	yes	no	no	0	0	1	0	0	0	0	0	0	0	0	0	0	0	0	0	0	0	0	0
					male	18 a 59 years	0	2	1	1001-2000	1	C2	no	3	1	0	0	no	no	no	no	no	no	0	0	0	0	0	0	0	0	0	0	0	0	0	0	0	0	0	0	0	0
					male	60 years ou mais	0	2	0	4000 ou +	1	C2	no	2	1	0	1	no	no	no	yes	yes	no	0	1	1	0	0	1	1	0	0	1	0	0	0	0	0	0	0	0	0	0
					male	18 a 59 years	1	2	0	2001-4000	1	C2	no	2	1		1	no	yes	no	no	no	no	0	1	0	0	0	1	1	1	0	0	0	1	0	0	0	0	0	0	0	0
					female	18 a 59 years	0	0	0	1001-2000	0	C2	no	2	1	0	2	no	yes	yes	no	no	no	0	0	1	0	0	0	1	0	0	0	0	0	1	0	0	0	0	0	0	0
					male	18 a 59 years	0	3	0	2001-4000	0	C1	no	2	0	0	0	no	no	no	no	no	no	0	0	1	0	1	1	1	1	0	0	0	0	0	0	0	0	0	0	0	0
					male	18 a 59 years	0	2	1	2001-4000	1	D/E	no	2	1	0	0	no	no	no	no	no	no	0	0	0	0	0	0	0	0	0	0	0	0	0	0	0	0	0	0	0	0
					female	18 a 59 years	1	2	1	1001-2000	0	C2	no	2	1	0	1	no	yes	no	no	no	yes	0	1	0	0	1	0	0	0	0	0	0	0	0	0	1	0	0	0	0	1
					female	18 a 59 years	0	2	0	1001-2000	1	C1	no	1	1		2	no	yes	yes	yes	yes	no	1	0	1	0	0	1	1	0	0	1	0	0	0	1	1	1	1	1	1	1
					male	18 a 59 years	1	0	0	1001-2000	0	C2	no	1	0	0	0	no	no	no	no	no	no	0	0	0	0	0	0	0	0	0	0	0	0	0	0	0	0	0	0	0	0
					male	18 a 59 years	1	2	1	1001-2000	1	C2	yes,more than one cigarette per month in the last 30 days	3	1	0	0	no	no	no	no	no	no	0	0	0	0	0	0	0	0	0	0	0	0	0	0	0	0	0	0	0	0
					female	18 a 59 years	0	2	1	0-1000	0	C2	no	3	0	0	1	no	yes	yes	no	no	no	0	0	0	0	0	0	0	0	0	0	0	0	0	0	0	0	0	0	0	0
					female	18 a 59 years	0	2	0	1001-2000	1	C2	no	1	1		2	no	yes	yes	yes	no	no	0	0	0	0	0	1	1	0	0	1	0	0	0	1	1	0	0	1	1	1
					female	60 years ou mais	0	0	0	1001-2000	0	D/E	no	2	1	0	2	yes	no	no	yes	yes	no	1	0	1	0	0	0	0	0	0	0	0	0	0	0	0	0	0	0	0	0
					female	18 a 59 years	0	0	1	1001-2000	0	D/E	no	3	1	0	1	no	no	no	yes	no	no	0	1	0	0	0	0	0	0	0	0	0	0	0	0	0	0	0	0	0	0
					male	18 a 59 years	0	2	1	1001-2000	1	B2	no	3	0		1	no	no	no	no	no	yes	0	0	0	0	0	0	0	0	0	0	0	0	0	0	0	0	0	0	0	0
					male	18 a 59 years	1	0	1	1001-2000	0	D/E	ex-smoker	1	1	0	0	no	no	no	no	no	no	0	0	0	0	0	0	0	0	0	0	0	0	0	0	1	0	0	1	0	1
					female	60 years ou mais	1	0	1	0-1000	0	D/E	yes,more than one cigarette per month in the last 30 days	2	1	0	1	no	yes	no	no	no	no	1	1	0	0	0	0	0	0	0	0	0	0	0	1	1	1	1	1	1	1
					male	18 a 59 years	0	3	0	4000 ou +	0	C1	ex-smoker	2	1	0	1	no	no	no	no	no	yes	0	0	1	0	0	0	0	0	0	0	0	0	0	0	0	0	0	0	0	0
					male	18 a 59 years	0	0	0	1001-2000	0	D/E	ex-smoker	1	1	1	2	yes	yes	no	yes	no	no	0	0	0	0	0	0	0	0	0	0	0	0	0	0	0	0	0	1	0	1
					female	18 a 59 years	0	3	0	4000 ou +	0	B2	no	3	0	0	1	no	no	no	no	no	no	1	0	1	0	0	1	1	1	0	0	0	0	0	0	0	0	0	0	0	0
					female	60 years ou mais	1	0	0	1001-2000	1	C2	no	2	1	0	1	no	no	no	yes	no	no	1	1	1	0	0	1	1	0	0	1	0	1	0	0	0	0	0	0	0	0
					male	18 a 59 years	0	0	1	0-1000	0	D/E	no	2	1	0	1	no	no	no	no	no	no	1	0	0	0	0	0	0	0	0	0	0	0	0	0	0	0	0	0	0	0
					female	18 a 59 years	0	3	0	4000 ou +	1	B1	no	3	0		2	no	yes	yes	yes	no	no	1	1	1	0	0	1	1	0	0	1	0	0	1	0	0	0	0	0	0	0
					male	18 a 59 years	0	2	0	0-1000	1	D/E	no	3	1	0	0	no	no	no	no	no	no	0	0	0	0	0	0	0	0	0	0	0	0	0	0	0	0	0	0	0	0
					female	18 a 59 years	1	2	0		0	C2	no	2	1	0	1	no	yes	no	yes	no	no	0	1	0	1	1	0	0	0	0	0	0	0	0	0	0	0	1	0	1	1
					female	18 a 59 years	1	2	0	0-1000	0	D/E	ex-smoker	3	1	0	1	no	yes	no	no	no	no	0	0	0	0	0	0	0	0	0	0	0	0	0	0	0	0	0	0	0	0
					female	18 a 59 years	0	2	1	0-1000	1	D/E	no	2	1	0	1	no	yes	no	yes	no	no	0	1	0	0	1	0	0	0	0	0	0	0	0	1	0	0	1	0	1	1
					female	18 a 59 years	1	3	0	0-1000	1	C2	no	2	1		2	no	no	no	yes	no	yes	1	1	1	0	0	0	0	0	0	0	0	0	0	0	0	0	0	0	0	0
					female	18 a 59 years	0	3	0	2001-4000	1	B2	no	2	0	0	2	no	yes	yes	no	no	yes	0	0	1	0	0	0	0	0	0	0	0	0	0	0	0	0	0	1	0	1
					female	18 a 59 years	0	3	0	2001-4000	1	B2	no	3	1	0	1	no	no	yes	no	no	no	1	0	1	0	0	0	0	0	0	0	0	0	0	0	0	0	1	1	1	1
					female	18 a 59 years	1	0	0	0-1000	0	C1	yes,more than one cigarette per month in the last 30 days	3	0	0		no	no	no	no	no	no	0	1	0	0	1	0	0	0	0	0	0	0	0	0	0	0	0	0	0	0
					female	18 a 59 years	1	3	0	0-1000	0	C2	no	2	0	0	0	no	no	no	no	no	no	0	0	0	0	0	0	0	0	0	0	0	0	0	0	0	0	0	0	0	0
					female	60 years ou mais	0	0	1	1001-2000	0	D/E	ex-smoker	1	0	0	2	yes	no	no	no	no	no	0	0	1	0	0	0	0	0	0	0	0	0	0	0	0	0	0	0	0	0
					male	18 a 59 years	1	0	0	1001-2000	0	D/E	no	2	1	0	0	no	no	no	no	no	no	0	0	0	0	0	0	0	0	0	0	0	0	0	0	1	1	0	1	1	1
					male	18 a 59 years	0	0	1	1001-2000	0	D/E	no	2	1	0	0	no	no	no	no	no	no	0	0	0	0	0	0	0	0	0	0	0	0	0	0	0	0	0	0	0	0
					male	18 a 59 years	1	2	1	2001-4000	0	D/E	no	3	1	0	0	no	no	no	no	no	no	0	0	0	0	0	1	1	0	0	0	1	0	1	0	0	0	0	0	0	0
					female	18 a 59 years	0	2	0	1001-2000	0	C2	no	1	1		2	no	yes	no	yes	no	no	1	1	1	0	1	1	1	0	0	1	0	1	0	1	1	1	1	1	1	1
					female	18 a 59 years	0	2	0	2001-4000	0	D/E	ex-smoker	1	1	0	0	no	no	no	no	no	no	0	0	0	1	0	0	0	0	0	0	0	0	0	0	0	0	0	0	0	0
					female	18 a 59 years	0	3	1	2001-4000	0	C1	no	1	1	0	0	no	no	no	no	no	no	0	0	0	0	0	0	0	0	0	0	0	0	0	1	0	0	1	0	1	1
					male	18 a 59 years	0	2	0	4000 ou +	1	B2	yes,more than one cigarette per month in the last 30 days	1	1	0	1	yes	no	no	no	no	no	0	1	0	0	0	0	0	0	0	0	0	0	0	1	0	0	1	0	1	1
					male	18 a 59 years	1	3	0		0		no	2	1	0	0	no	no	no	no	no	no	0	0	0	0	0	0	0	0	0	0	0	0	0	0	0	0	0	0	0	0
					male	18 a 59 years	0	2	0	0-1000	0	D/E	no	1	1		2	no	yes	yes	no	no	yes	0	0	1	0	0	1	1	1	0	0	1	0	0	1	0	0	0	0	1	1
					female	18 a 59 years	0	3	0	0-1000	1	C2	no	1	1	1	2	no	no	no	yes	yes	yes	0	1	0	0	0	1	1	1	1	1	0	0	1	1	1	0	1	0	1	1
					male	18 a 59 years	0	3	0	4000 ou +	1	C2	no	2	1		1	no	yes	no	no	no	no	0	0	1	0	0	1	1	0	0	1	0	0	0	0	0	0	0	0	0	0
					female	18 a 59 years	0	3	0	4000 ou +	0	B2	no	2	0	0	0	no	no	no	no	no	no	0	0	1	0	0	0	0	0	0	0	0	0	0	0	0	0	0	0	0	0
					female	18 a 59 years	1	3	1	0-1000	0	D/E	no	2	0	0	1	no	yes	yes	no	no	no	0	0	1	0	0	0	0	0	0	0	0	0	0	0	0	0	0	0	0	0
					female	18 a 59 years	0	0	1	0-1000	1	C2	no	2	1		0	no	no	no	no	no	no	0	0	1	0	0	0	0	0	0	0	0	0	0	0	0	0	0	0	0	0
					female	18 a 59 years	0	3	0	4000 ou +	0	B2	no	1	1	0	2	yes	yes	no	yes	no	no	1	0	1	0	0	1	1	1	0	1	0	0	0	0	0	0	0	0	0	0
					male	18 a 59 years	0	0	1	1001-2000	1	C2	no	2	1	0	0	no	no	no	no	no	no	0	0	0	0	0	0	0	0	0	0	0	0	0	0	0	0	0	0	0	0
					female	18 a 59 years	0	2	0	0-1000	0	D/E	no	1	1		1	no	no	no	yes	no	no	0	1	1	0	0	0	0	0	0	0	0	0	0	0	0	1	1	1	1	1
					female	60 years ou mais	0	2	0	2001-4000	1		no	1	1	0	1	no	no	yes	no	no	no	0	0	0	0	0	0	0	0	0	0	0	0	0	0	0	0	0	0	0	0
					male	60 years ou mais	0	2	0	1001-2000	0	C1	yes,more than one cigarette per month in the last 30 days	2	1	0		no	yes	yes	no	no	no		0	1	0	0	0	0	0	0	0	0	0	0	0	0	0	0	0	0	0
					male	18 a 59 years	0	2	1	1001-2000	1	C1	no	1	1	0	0	no	no	no	no	no	no	0	0	1	0	0	0	0	0	0	0	0	0	0	0	0	0	0	0	0	0
					female	18 a 59 years	0	2	0	0-1000	1	D/E	ex-smoker	1	1		2	no	yes	yes	yes	no	no	0	0	0	0	1	1	1	0	1	0	0	0	0	1	1	0	1	0	1	1
					female	18 a 59 years	0	0	0	0-1000	0	D/E	no	2	1	0	1	no	no	no	no	no	yes	0	1	0	0	0	0	0	0	0	0	0	0	0	0	1	0	0	1	0	1
					female	18 a 59 years	1	2	1	1001-2000	0	C2	yes,more than one cigarette per month in the last 30 days	2	1	0	1	no	no	no	no	no	yes	0	0	0	0	0	0	0	0	0	0	0	0	0	0	0	0	0	0	0	0
					male	18 a 59 years	0	3	1	2001-4000	1	C2	no	2	1		1	no	yes	yes	no	no	no	0	0	1	0	0	0	0	0	0	0	0	0	0	0	0	0	0	0	0	0
					male	18 a 59 years	1	2	0	1001-2000	1	C2	no	2	1		0	no	no	no	no	no	no	0			0	0	0	0	0	0	0	0	0	0	0	0	0	0	0	0	0
					female	18 a 59 years	0	3	1	0-1000	0	C2	yes,more than one cigarette per month in the last 30 days	2	1		1	no	no	yes	no	no	yes	0	0	0	0	0	0	0	0	0	0	0	0	0	1	0	0	1	0	1	1
					female	60 years ou mais	0	0	0	1001-2000	1	D/E	no	1	1	1	2	yes	yes	yes	yes	no	no	0	0	1	0	1	1	1	0	1	1	0	0	0	0	0	0	0	0	0	0
					female	18 a 59 years	0	0	0	0-1000	0	D/E	no	2	1	0	0	no	no	no	no	no	no	0	1	0	0	1	0	0	0	0	0	0	0	0	0	0	0	0	0	0	0
					female	18 a 59 years	0	2	0	0-1000	0	C2	no	2	1	0	1	no	no	no	yes	no	no	0	1	0	0	1	0	0	0	0	0	0	0	0	0	0	0	0	0	0	0
					female	18 a 59 years	0	2	1	0-1000	0	C2	no	2	1	0	0	no	no	no	no	no	no	0	0	0	0	0	0	0	0	0	0	0	0	0	0	0	0	0	0	0	0
					female	18 a 59 years	0	0	1	0-1000	1	C2	ex-smoker	0	1	0	2	yes	no	yes	yes	yes	yes	1	1	0	0	1	1	1	0	0	1	0	0	0	1	1	0	1	1	1	1
					female	18 a 59 years	0	2	1	1001-2000	0	D/E	ex-smoker	3	1		2	no	no	yes	no	yes	yes	0	0	0	0	0	0	0	0	0	0	0	0	0	0	0	0	0	0	0	0
					male	18 a 59 years	0	2	0	2001-4000	1	D/E	no	2	1		0	no	no	no	no	no	no	0	1	0	0	0	0	0	0	0	0	0	0	0	0	0	0	0	0	0	0
					male	18 a 59 years	0	0	1	1001-2000	0	D/E	no	2	1		0	no	no	no	no	no	no	0	0	1	0	0	0	0	0	0	0	0	0	0	0	0	0	0	0	0	0
					female	18 a 59 years	0	2	1	2001-4000	0	C1	no	2	0	0	2	no	yes	yes	no	no	no	1	0	0	0	0	1	1	0	0	0	1	0	0	0	0	0	0	0	0	0
					female	60 years ou mais	0	2	0	0-1000	0	C2	no	2	1	0	1	no	no	no	no	no	no	1	0	0	0	0	0	0	0	0	0	0	0	0	0	0	0	0	0	0	0
					male	60 years ou mais	0	2	0	1001-2000	0	D/E	no	1	1	0	2	no	no	no	yes	yes	no	0	0	0	0	0	0	0	0	0	0	0	0	0	1	1	0	0	1	1	1
					male	18 a 59 years	0	3	1	4000 ou +	1	C1	no	1	1	0	1	no	no	no	yes	no	no	0	0	0	0	0	1	1	0	0	1	0	0	0	0	0	0	0	0	0	0
					female	18 a 59 years	1	2	0	1001-2000	1	D/E	no	1	1	0	0	no	no	no	no	no	no	0	0	0	0	0	0	0	0	0	0	0	0	0	1	1	0	0	1	1	1
					male	18 a 59 years	0	3	0	2001-4000	0	C2	no	3	1	0		no	no	no		no	no	0	0	0	0	0	1	1	0	0	1	0	0	0	0	0	0	0	0	0	0
					female	18 a 59 years	0	3	0	1001-2000	0	B2	ex-smoker	2	1	0	2	no	yes	yes	yes	no	no	0	0	0	0	0	0	0	0	0	0	0	0	0	0	0	0	0	0	0	0
					male	18 a 59 years	0	2	0		1	C2	no	2	1		1	no	no	no	yes	no	no	0	0	0	0	0	1	1	1	1	1	0	1	0	0	0	0	0	0	0	0
					male	18 a 59 years	0	2	0	2001-4000	1	A	no	3	1	0	0	no	no	no	no	no	no	0	0	0	0	0	0	0	0	0	0	0	0	0	0	0	0	0	0	0	0
					male	18 a 59 years	0	2	1	2001-4000	1	C2	no	2	0	0	0	no	no	no	no	no	no	0	0	0	0	0	0	0	0	0	0	0	0	0	0	1	0	0	0	0	1
					male	18 a 59 years	0	3	1	1001-2000	0	A	no	2	1	0	1	no	no	no	no	no	yes	0	0	1	0	0	1	1	1	0	1	0	0	0	0	0	0	0	0	0	0
					female	18 a 59 years	1	3	0	2001-4000	0	B2	no	1	1	0	0	no	no	no	no	no	no	0	0	0	0	0	0	0	0	0	0	0	0	0	1	1	0	1	1	1	1
					female	18 a 59 years	0	3	0		1	C1	no	3	1	0	1	no	no	no	yes	no	no	0	0	0	0	0	0	0	0	0	0	0	0	0	0	0	0	0	0	0	0
					female	18 a 59 years	1	3	1	1001-2000	1		yes,more than one cigarette per month in the last 30 days	2	0	0	1	no	no	yes	no	no	no	0	1	0	0	0	0	0	0	0	0	0	0	0	0	0	0	0	0	0	0
					female	60 years ou mais	0	0	1	1001-2000	1	D/E	no	2		1	2	no	yes	yes	yes	yes	no	1	0	0	0	0	1	1	1	1	1	1	0	0	0	0	0	0	0	0	0
					female	18 a 59 years	0	0	0	2001-4000	0	D/E	no	1	1	0	1	no	no	no	no	no	no	1	1	0	0	0	0	0	0	0	0	0	0	0	0	0	0	0	0	0	0
					male	18 a 59 years	0	3	1	2001-4000	1	C1	no	1	1	0	0	no	no	no	no	no	no	0	0	0	0	0	0	0	0	0	0	0	0	0	0	0	0	0	0	0	0
					male	18 a 59 years	0	3	0	4000 ou +	1	B2	no	2	1	0	1	yes	no	no	yes	no	no	0	0	1	0	0	1	1	0	0	1	0	1	0	0	0	0	0	0	0	0
					male	18 a 59 years	0	2	0	2001-4000	0	C2	yes,more than one cigarette per month in the last 30 days	2		0	0	no	no	no	no	no	no	0	0	0	0	0	1	1	0	1	0	0	0	0	0	1	0	0	0	0	1
					male	18 a 59 years	1	3	0	4000 ou +	1	C1	ex-smoker	2	1		1	no	yes	no	yes	no	no	0	0	1	0	0	0	0	0	0	0	0	0	0	0	0	0	0	0	0	0
					male	18 a 59 years	1	2	0	2001-4000	1	D/E	ex-smoker	2	1	0	0	no	no	no	no	no	no	0	0	0	0	0	0	0	0	0	0	0	0	0	0	0	0	1	0	1	1
					male	18 a 59 years	0	2	1	1001-2000	1	C1	no	2	0	0	1	no	no	no	no	no	no	0	0	0	0	0	0	0	0	0	0	0	0	0	0	0	1	1	0	1	1
					female	18 a 59 years	1	2	0	1001-2000	0	C2	no	2	1	0	2	no	yes	no	yes	no	yes	0	0	0	0	0	0	0	0	0	0	0	0	0	1	0	0	1	0	1	1
					female	18 a 59 years	0	2	1	1001-2000	1		no	2	0	0	2	no	yes	no	yes	no	yes	1	1	0	0	1	0	0	0	0	0	0	0	0	0	0	0	0	0	0	0
					female	60 years ou mais	0	0	0	0-1000	1	C1	ex-smoker	1	1		2	no	no	no	yes	no	yes	0	0	1	0	0	1	1	0	0	1	0	0	0	0	0	1	1	0	1	1
					female	18 a 59 years	0	2	1		0		no	1	1	0	0	no	no	no	no	no	no	0	0	0	0	0	0	0	0	0	0	0	0	0	0	0	0	0	0	0	0
					female	18 a 59 years	1	0	1	0-1000	0		no	2	0	0	2	no	yes	yes	no	no	no	1	1	0	0	0	0	0	0	0	0	0	0	0	1	0	0	0	0	1	1
					male	18 a 59 years	0	2	0	1001-2000	0	C2	no	3	1	0	0	no	no	no	no	no	no	0	0	0	0	0	0	0	0	0	0	0	0	0	0	0	0	0	0	0	0
					male	60 years ou mais	1	2	1	2001-4000	1	D/E	ex-smoker	2	1	0	2	no	no	yes	yes	no	yes	1	0	0	0	0	0	0	0	0	0	0	0	0	0	0	0	0	0	0	0
					male	18 a 59 years	0	2	0	4000 ou +	1	C1	no	2	1	0	1	no	yes	no	yes	no	no	0	0	0	0	0	0	0	0	0	0	0	0	0	0	0	0	0	0	0	0
					female	18 a 59 years	1	2	1	0-1000	0	C2	no	2	1	0	0	no	no	no	no	no	no	0	0	0	0	0	0	0	0	0	0	0	0	0	0	0	0	0	0	0	0
					male	18 a 59 years	1	2	1	2001-4000	0	C2	no	3	1	0	0	no	no	no	no	no	no	0	0	0	0	0	0	0	0	0	0	0	0	0	0	0	0	0	0	0	0
					female	18 a 59 years	0	2	1	0-1000	0	C1	no	2	1	0	1	no	no	no	no	no	yes	0	0	0	0	0	0	0	0	0	0	0	0	0	0	0	0	0	0	0	0
					male	18 a 59 years	1	2	0	1001-2000	0	C2	no	1	0	0	0	no	no	no	no	no	no	0	0	0	0	0	0	0	0	0	0	0	0	0	1	0	0	0	0	1	1
					female	18 a 59 years	0	3	1	0-1000	1	B2	no	2	1	0	0	no	no	no	no	no	no	0	0	0	0	0	0	0	0	0	0	0	0	0	0	1	0	1	0	1	1
					male	18 a 59 years	1	3	0	4000 ou +	1	B1	no	2	1		0	no	no	no	no	no	no	0	0	1	0	0	1	1	1	0	0	0	0	0	0	0	0	0	0	0	0
					male	18 a 59 years	1	0	1	1001-2000	0	D/E	no	1	0	0	1	no	yes	no	no	no	no	0	0	0	0	0	0	0	0	0	0	0	0	0	1	1	1	0	1	1	1
					male	18 a 59 years	0	2	1	2001-4000	1	C1	no	2	1	0	0	no	no	no	no	no	no	0	0	1	0	0	0	0	0	0	0	0	0	0	1	0	0	0	0	1	1
					female	60 years ou mais	0	0	0	0-1000	0		no	2	1	0	1	yes	no	no	yes	no	no	0	0	0	0	0	0	0	0	0	0	0	0	0	0	0	0	0	0	0	0
					male	18 a 59 years	1	2	0	1001-2000	0	D/E	no	2	1	0	0	no	no	no	no	no	no	0	1	0	0	0	0	0	0	0	0	0	0	0	1	1	0	0	0	1	1
					male	18 a 59 years	0	0	0	1001-2000	0		yes,more than one cigarette per month in the last 30 days	2	1	0	1	no	no	no	no	no	no	1	0	0	0	0	0	0	0	0	0	0	0	0	0	0	0	0	0	0	0
					male	18 a 59 years	1	2	0	1001-2000	0	B2	ex-smoker	3	1	0	0	no	no	no	no	no	no	0	0	1	0	0	0	0	0	0	0	0	0	0	0	0	0	0	0	0	0
					male	18 a 59 years	0	2	0		1	B1	no	2	1	0	2	no	yes	no	yes	no	yes	0	0	1	0	0	1	1	0	0	1	0	0	0	0	0	0	0	0	0	0
					male	60 years ou mais	0	2	0	2001-4000	1	B1	ex-smoker	2	1	0	0	no	no	no	no	no	no	0	1	1	0	0	0	0	0	0	0	0	0	0	0	0	0	0	0	0	0
					female	18 a 59 years	0	0	0	1001-2000	0	D/E	no	2	1	0	1	yes	no	no	yes	no	no	0	0	0	1	0	1	1	0	1	0	0	0	0	0	0	0	0	0	0	0
					male	18 a 59 years	0	0	0	0-1000	0		ex-smoker	2	1	0	2	no	yes	no	yes	no	no	1	1	0	0	0	0	0	0	0	0	0	0	0	1	1	1	1	1	1	1
					female	18 a 59 years	1	2	0	1001-2000	0	C2	ex-smoker	2	1	0	1	no	no	yes	no	no	no	0	0	0	0	0	0	0	0	0	0	0	0	0	0	0	0	0	0	0	0
					female	60 years ou mais	0	0	1	0-1000	0	D/E	ex-smoker	3	1	0	1	no	yes	yes	no	no	no	0	0	0	0	1	0	0	0	0	0	0	0	0	0	0	0	0	0	0	0
					female	18 a 59 years	0	2	1	1001-2000	1	D/E	no	2	0	0	1	no	no	no	no	no	no	0	0	0	0	1	0	0	0	0	0	0	0	0	0	1	1	1	0	1	1
					male	18 a 59 years	0	0	0	2001-4000	0	C1	no	3	1	0	1	yes	no	no	no	no	no	0	0	1	0	0	1	1	0	0	1	0	0	0	0	0	0	0	0	0	0
					female	18 a 59 years	1	2	1	1001-2000	1	D/E	no	2	0	0	1	no	no	no	no	no	yes	0	0	0	0	0	0	0	0	0	0	0	0	0	0	0	0	0	0	0	0
					male	18 a 59 years	1	3	0	4000 ou +	1	C1	no	2	1		0	no	no	no	no	no	no	0	0	0	0	0	0	0	0	0	0	0	0	0	0	0	0	0	0	0	0
					male	18 a 59 years	0	3	0	4000 ou +	1	B2	no	2	1	0	1	no	no	no	no	no	yes	0	0	0	0	0	0	0	0	0	0	0	0	0	0	0	0	0	0	0	0
					female	18 a 59 years	0	3	1	2001-4000	1	C1	no	1	1	0	1	no	no	yes	no	no	no	0	0	1	0	0	1	1	0	0	0	1	0	0	1	1	0	0	1	1	1
					female	18 a 59 years	0	3	1	0-1000	0	D/E	yes,more than one cigarette per month in the last 30 days	1	0	0	2	no	yes	yes	yes	yes	no	0	0	1	0	0	1	1	0	0	1	0	0	0	0	0	0	0	0	0	0
					female	60 years ou mais	1	0	0	1001-2000	1	C2	no	2		1	2	yes	yes	yes	yes	yes	no	1	1	0	0	0	0	0	0	0	0	0	0	0	0	0	0	0	1	0	1
					male	18 a 59 years	0	2	0		1	C1	no	2	1		1	no	no	no	no	yes	no	0	0	0	0	0	0	0	0	0	0	0	0	0	0	0	0	0	0	0	0
					male	18 a 59 years	1	0	0		1	C1	ex-smoker	2	1	0	1	no	no	no	yes	no	no	0	0	0	0	0	0	0	0	0	0	0	0	0	0	0	0	0	0	0	0
					female	18 a 59 years	0	2	0	1001-2000	1	D/E	no	2	1	0	0	no	no	no	no	no	no	0	1	0	0	0	0	0	0	0	0	0	0	0	0	0	0	0	0	0	0
					female	60 years ou mais	0	0	1	1001-2000	0	D/E	ex-smoker	0		0	2	no	no	no	yes	no	yes	1	0	1	0	0	1	1	0	0	1	0	0	0	1	1	1	1	1	1	1
					female	18 a 59 years	1	0	0	0-1000	0	D/E	no	1	1	0	2	no	no	yes	yes	yes	no	1	1	0	0	0	1	1	0	0	1	0	0	0	0	0	0	0	0	0	0
					female	60 years ou mais	1	0	1	1001-2000	1	C2	ex-smoker	1			2	no	no	no	yes	no	yes	1	0	0	0	0	1	1	1	0	0	0	0	0	1	1	0	1	0	1	1
					male	18 a 59 years	1	0	1		0	D/E	no	2	1	0	1	no	no	no	no	yes	no	0	0	0	0	0	0	0	0	0	0	0	0	0	0	0	0	0	0	0	0
					female	18 a 59 years	0	0	0	1001-2000	0	D/E	no	2	1	0	0	no	no	no	no	no	no	0	1	0	0	0	0	0	0	0	0	0	0	0	1	0	0	0	0	1	1
					female	18 a 59 years	0	2	1	1001-2000	0	B2	ex-smoker	2	1	0	2	no	yes	no	yes	yes	yes	0	1	1	0	0	0	1	0	0	0	0	0	1	1	0	0	1	0	1	1
					female	60 years ou mais	0	2	1	2001-4000	0	B2	no	0	1		2	no	yes	yes	yes	yes	yes	1	1	1	0	0	1	1	0	0	1	0	0	0	1	1	1	1	1	1	1
					male	18 a 59 years	0	3	0	2001-4000	1	B2	no	2	1	1	0	no	no	no	no	no	no	0	0	0	0	0	0	0	0	0	0	0	0	0	0	0	0	0	0	0	0
					female	18 a 59 years	0	0	0	1001-2000	0	D/E	ex-smoker	2	0	0		no	no	no	no	no	yes		1	1	0	0	1	1	0	0	1	0	0	0	0	0	0	0	1	0	1
					male	18 a 59 years	0	3	0	2001-4000	1	B2	no	2	1	0	2	yes	no	no	yes	no	no	1	0	0	0	0	0	0	0	0	0	0	0	0	0	1	0	0	0	0	1
					male	18 a 59 years	1	2	0	2001-4000	0	D/E	no	2	1		1	no	no	no	no	no	yes	0		0	0	0	0	0	0	0	0	0	0	0	0	0	0	0	0	0	0
					female	18 a 59 years	0	2	1	2001-4000	0	C1	no	3	1	0	0	no	no	no	no	no	no	0	0	1	0	0	0	0	0	0	0	0	0	0	0	0	0	0	0	0	0
					male	18 a 59 years	1	3	1	4000 ou +	1	B1	no	3	1	0	0	no	no	no	no	no	no	0	0	1	0	0	0	0	0	0	0	0	0	0	0	0	0	0	0	0	0
					female	18 a 59 years	0	2	1	4000 ou +	1	B2	no	2	0	0	0	no	no	no	no	no	no	0	0	0	0	0	0	1	0	0	0	0	1	0	0	0	0	0	0	0	0
					female	18 a 59 years	0	2	1	1001-2000	0	D/E	no	2	0	0	1	no	no	no	no	yes	yes	0	1	0	0	0	1	1	1	0	0	0	1	0	0	0	0	0	0	0	0
					male	60 years ou mais	0	2	0	0-1000	1	C2	ex-smoker	3	1	0	0	no	no	no	no	no	no	0	0	0	0	0	0	0	0	0	0	0	0	0	0	0	0	0	0	0	0
					female	18 a 59 years	1	2	0	0-1000	0	D/E	no	2	1	0	1	no	no	no	yes	no	no	0	0	1	0	0	0	0	0	0	0	0	0	0	0	0	0	0	0	0	0
					female	18 a 59 years	1	2	0	0-1000	0	C2	no	2	0	0	0	no	no	no	no	no	no	0	0	0	0	0	0	0	0	0	0	0	0	0	0	0	0	0	0	0	0
					female	60 years ou mais	0	0	0	1001-2000	1	C2	no	2	1			yes	no	yes	no	no	no		1	0	0	0	0	0	0	0	0	0	0	0	0	1	0	1	1	1	1
					female	18 a 59 years	1	2	0	1001-2000	0	C1	no	0	1	0	2	no	yes	yes	no	no	no	1	0	1	0	0	0	0	0	0	0	0	0	0	0	0	0	0	0	0	0
					male	60 years ou mais	0	0	0	2001-4000	0	C2	no	2	1	0		no	no	no	yes		no	1	0	0	0	0	0	1	0	0	0	0	1	0	0	0	0	0	0	0	0
					male	60 years ou mais	0	0	0	1001-2000	0	C2	ex-smoker	3	0	0	0	no	no	no	no	no	no	0	0	0	0	0	1	1	1	0	0	0	0	0	0	0	0	0	0	0	0
					male	18 a 59 years	0	2	0	2001-4000	0	C1	no	3	1	0	1	no	yes	no	no	no	yes	0	0	0	0	0	0	0	0	0	0	0	0	0	0	0	0	0	0	0	0
					male	18 a 59 years	0	2	0	4000 ou +	0	C2	no	2	1	0	1	no	yes	no	no	no	no	0	0	0	0	0	0	0	0	0	0	0	0	0	0	0	0	0	0	0	0
					female	18 a 59 years	0	3	0	4000 ou +	0	A	no	3	0	0	0	no	no	no	no	no	no	0	1	1	0	0	0	0	0	0	0	0	0	0	1	1	0	0	0	1	1
					male	18 a 59 years	1	2	1	1001-2000	1	C1	no	3	0	0	0	no	no	no	no	no	no	0	0	0	0	0	0	0	0	0	0	0	0	0	0	0	0	0	0	0	0
					female	18 a 59 years	0	2	0	1001-2000	1	C1	no	2	1	0	0	no	no	no	no	no	no	0	0	0	0	0	0	0	0	0	0	0	0	0	0	0	0	0	0	0	0
					female	18 a 59 years	1	2	1	1001-2000	0	C1	no	2	1	0	1	no	no	no	yes	no	no	0	0	0	0	0	0	0	0	0	0	0	0	0	0	0	0	0	0	0	0
					male	18 a 59 years	0	2	1	1001-2000	0	C1	no	3	1	0	0	no	no	no	no	no	no	0	0	0	0	0	0	0	0	0	0	0	0	0	0	0	0	0	0	0	0
					female	18 a 59 years	0	3	1	1001-2000	0	C1	no	1	1		1	no	no	yes	no	no	no	0	0	0	0	0	0	0	0	0	0	0	0	0	1	0	0	0	0	1	1
					male	60 years ou mais	0	3	0	4000 ou +	0	B2	no	2	1	0	0	no	no	no	no	no	no	0	1	0	0	0	0	0	0	0	0	0	0	0	0	0	0	0	0	0	0
					female	60 years ou mais	0	0	0	1001-2000	0	C2	no	1	1	1	2	yes	yes	no	yes	yes	no	0	0	1	0	1	1	1	0	1	0	0	1	0	0	0	0	0	0	0	0
					female	18 a 59 years	0	3	0	2001-4000	0	B2	no	2	0	0	0	no	no	no	no	no	no	0	0	0	0	0	0	0	0	0	0	0	0	0	0	0	0	0	0	0	0
					male	18 a 59 years	1	2	1	2001-4000	1	D/E	no	2	1	0	0	no	no	no	no	no	no	0	0	0	0	0	0	0	0	0	0	0	0	0	0	0	0	0	0	0	0
					female	18 a 59 years	1	2	0	1001-2000	1	C2	no	1	0	0	0	no	no	no	no	no	no	0	0	0	0	0	0	0	0	0	0	0	0	0	0	1	0		0
					male	18 a 59 years	1	2	0		0	D/E	no	3	1	0	0	no	no	no	no	no	no	0	0	0	0	0	0	0	0	0	0	0	0	0	0	0	0	0	0	0	0
					female	18 a 59 years	0	3	1	0-1000	0	D/E	no	2	1	0	0	no	no	no	no	no	no	0	1	1	0	0	0	0	0	0	0	0	0	0	0	0	0	0	0	0	0
					female	18 a 59 years	0	3	1		0	C1	yes,more than one cigarette per month in the last 30 days	1	1	0	1	no	no	no	no	no	yes	0	0	1	0	0	0	0	0	0	0	0	0	0	1	1	0	0	0	1	1
					male	18 a 59 years	1	0	0	2001-4000	1	C1	ex-smoker	1	1	0	0	no	no	no	no	no	no	0	0	1	0	0	0	0	0	0	0	0	0	0	0	0	0	0	0	0	0
					female	18 a 59 years	0	3	1		0	C1	ex-smoker	3	1	0	1	no	no	no	no	no	no	0	0	0	0	0	0	0	0	0	0	0	0	0	0	0	0	0	0	0	0
					female	18 a 59 years	0	2	0	0-1000	0	C1	no	3	1	1	1	no	yes	yes	no	no	no	0	0	0	1	0	1	1	1	0	1	1	0	1	0	0	0	0	0	0	0
					female	18 a 59 years	0	3	0	2001-4000	1	C1	no	2	1	0	0	no	no	no	no	no	no	0	1	1	0	0	0	0	0	0	0	0	0	0	0	0	0	0	0	0	0
					male	60 years ou mais	0	2	0	4000 ou +	0	B2	no	2	1	0	1	yes	no	no	no	no	no	0	0	1	0	0	0	0	0	0	0	0	0	0	0	0	0	0	0	0	0
					male	18 a 59 years	0	2	0	4000 ou +	0	B2	no	2	1	0	1	no	no	no	no	no	yes	1	0	1	0	0	0	0	0	0	0	0	0	0	0	0	0	0	0	0	0
					female	18 a 59 years	0	3	1	2001-4000	0	C1	no	1	1	0	1	no	yes	no	no	no	yes	0	0	1	0	0	1	1	1	0	0	0	0	1	0	0	0	0	0	0	0
					female	18 a 59 years	1	2	0	0-1000	1	D/E	yes,more than one cigarette per month in the last 30 days	2	1	0	1	no	no	no	yes	no	yes	0	1	0	0	0	0	0	0	0	0	0	0	0	1	1	0	0	0	1	1
					male	18 a 59 years	0	2	0	1001-2000	1	C1	no	1	0	0	0	no	no	no	no	no	no	0	0	1	1	0	0	0	0	0	0	0	0	0	0	0	0	0	0	0	0
					female	18 a 59 years	1	2	0	1001-2000	1	C2	no	2	1		1	yes	no	no	yes	no	no	0	0	0	0	0	0	0	0	0	0	0	0	0	0	1	0	0	0	0	1
					female	18 a 59 years	0	2	0	0-1000	1	D/E	no	2	1	0	1	no	yes	yes	no	no	no	0	0	0	0	1	0	0	0	0	0	0	0	0	0	1	0	0	0	0	1
					male	18 a 59 years	0	0	0	1001-2000	1	D/E	ex-smoker	2	1	0	2	yes	no	no	yes	no	no	1	0	1	0	0	1	1	0	0	1	0	0	0	0	0	0	0	0	0	0
					female	18 a 59 years	1	0	1	0-1000	1		ex-smoker	1	0	0	2	no	yes	yes	yes	no	no	0	0	0	0	0	0	0	0	0	0	0	0	0	0	0	0	0	0	0	0
					male	18 a 59 years	0	2	1					2			0	no	no	no	no	no	no	0														0			0
					female	18 a 59 years	0	0	0	1001-2000	0	D/E	ex-smoker	1	1		2	no	yes	no	yes	yes	no	0	0	0	0	0	0	0	0	0	0	0	0	0	0	0	0	1	0	1	1
					female	18 a 59 years	0	2	0	2001-4000	0	C1	no	2	1	0	1	no	yes	no	no	no	no	0	0	0	0	0	0	0	0	0	0	0	0	0	1	0	0	1	0	1	1
					female	60 years ou mais	1	2	0	4000 ou +	1	B2	no	2	1		2	no	no	no	yes	yes	no	1	0	1	0	1	1	1	0	0	1	0	0	0	0	0	0	1	0	1	1
					male	60 years ou mais	0	2	0	4000 ou +	0	B2	no	2	1		1	no	no	no	no	no	no	0	0	1	0	0	1	1	1	0	0	0	0	0	0	0	0	0	0	0	0
					female	18 a 59 years	0	0	1	0-1000	0	D/E	yes,more than one cigarette per month in the last 30 days	2	1		2	no	yes	yes	no	no	no	0	1	0	0	0	0	0	0	0	0	0	0	0	1	1	0	0	0	1	1
					male	60 years ou mais	0	2	1	2001-4000	0	C2	no	3	0	0	1	no	no	no	yes	no	no	0	0	1	0	0	0	0	0	0	0	0	0	0	1	0	0	0	0	1	1
					female	18 a 59 years	1	3	1		1	C2	no	2	1	0	0	no	no	no	no	no	no	0	0	0	0	0	0	0	0	0	0	0	0	0	0	0	0	1	0	1	1
					male	18 a 59 years	0	3	1	0-1000	1	B2	ex-smoker	2	0	0	1	no	yes	no	no	no	no	0	0	1	0	0	1	1	0	0	0	1	0	1	0	0	0	1	1	1	1
					male	18 a 59 years	0	3	0	4000 ou +	1	A	ex-smoker	3	0	0	0	no	no	no	no	no	no	0	0	1	0	0	0	0	0	0	0	0	0	0	0	0	0	0	0	0	0
					female	18 a 59 years	0	3	0	1001-2000	1	C2	no	2	1	0	0	no	no	no	no	no	no	0	0	0	0	0	0	0	0	0	0	0	0	0	0	0	0	0	0	0	0
					female	18 a 59 years	1	0	0	0-1000	0	D/E	yes,more than one cigarette per month in the last 30 days	2	0	0	1	no	no	yes	no	no	no	0	1	0	0	0	0	0	0	0	0	0	0	0	0	0	0	0	0	0	0
					male	60 years ou mais	0	2	0	2001-4000	1	C2	no	2	1	0	1	yes	no	no	yes	no	no	0	1	0	0	0	0	0	0	0	0	0	0	0	0	0	0	0	1	0	1
					female	60 years ou mais	1	0	1	1001-2000	1	D/E	no	2		0	2	no	no	yes	yes	no	yes	1	1	0	0	0	1	1	0	0	1	0	0	0	0	1	0	0	0	0	1
					male	18 a 59 years	0	2	0		1	C2	no	2	1	0	0	no	no	no	no	no	no	0	0	0	0	0	0	0	0	0	0	0	0	0	0	0	0	0	0	0	0
					male	18 a 59 years	0	0	1	0-1000	0	D/E	no	2	0	0	0	no	no	no	no	no	no	0	0	0	0	0	0	0	0	0	0	0	0	0	0	0	0	0	0	0	0
					male	18 a 59 years	0	3	0	4000 ou +	1	B2	yes,more than one cigarette per month in the last 30 days	3	1	0	0	no	no	no	no	no	no	0	0	0	0	0	0	0	0	0	0	0	0	0	0	0	0	0	0	0	0
					female	60 years ou mais	0	0	0		0		no	0	0	0	2	yes	yes	no	yes	no	no	0	1	0	0	0	0	0	0	0	0	0	0	0	0	0	0	0	0	0	0
					male	18 a 59 years	0	3	0	2001-4000	1	B2	no	3	1	0	0	no	no	no	no	no	no	0	0	1	0	0	0	0	0	0	0	0	0	0	0	0	0	0	0	0	0
					male	18 a 59 years	0	0	0	1001-2000	0	C2	ex-smoker	2	1	0	1	no	no	yes	no	no	no	0	0	0	0	0	0	0	0	0	0	0	0	0	0	0	0	0	0	0	0
					female	18 a 59 years	0	0	0	0-1000	1	D/E	ex-smoker	2		0	2	no	no	yes	yes	no	no	1	0	0	0	1	1	1	0	0	1	0	0	0		1	0	1	1
					male	18 a 59 years	0	2	1	1001-2000	1	C2	no	2	1	0	1	no	no	no	yes	no	no	1	0	1	0	1	0	1	0	0	0	0	1	0	0	1	0	0	0	0	1
					female	18 a 59 years	0	2	1	0-1000	0	D/E	no	2	1	0	1	no	yes	no	no	no	no	0	1	0	0	0	1	1	0	0	1	0	0	1	0	0	0	0	0	0	0
					female	18 a 59 years	0	3	0	1001-2000	0	B2	no	3	1	0	1	no	yes	no	no	no	no	0	0	1	0	0	0	0	0	0	0	0	0	0	0	0	0	0	0	0	0
					female	18 a 59 years	0	3	1	4000 ou +	1	B2	no	1	1	0	2	no	yes	yes	no	no	no	0	0	1	1	0	1	1	0	0	0	1	0	1	0	0	0	0	0	0	0
					female	18 a 59 years	0	3	0	4000 ou +	1	B1	no	2	0	0	1	no	no	no	no	no	yes	0	0	1	0	0	1	1	1	0	0	0	0	0	0	0	0	0	0	0	0
					female	18 a 59 years	0	0	0	1001-2000	1	C2	no	1	1	0	1	no	yes	no	yes	no	no	0	1	0	0	1	0	0	0	0	0	0	0	0	0	0	0	0	0	0	0
					female	18 a 59 years	0	2	0	1001-2000	0	C2	no	1	1	0	1	no	no	no	no	no	yes	1	1	0	0	1	0	0	0	0	0	0	0	0	0	1	1	0	0	1	1
					female	60 years ou mais	0	3	1	2001-4000	1	D/E	no	2	0	0	2	no	yes	no	yes	yes	no	1	0	1	0	0	1	1	0	0	1	0	1	0	0	0	0	0	0	0	0
					female	18 a 59 years	0	3	1	0-1000	0	D/E	no	3	0	0	0	no	no	no	no	no	no	0	0	0	0	0	0	0	0	0	0	0	0	0	0	0	0	0	0	0	0
					male	18 a 59 years	0	3	1	2001-4000	1	C1	no	2	1		2	no	yes	no	no	no	yes	1	0	1	0	0	0	1	0	0	0	0	0	1	0	0	0	0	0	0	0
					male	18 a 59 years	0	2	1	1001-2000	1	C1	no	2	0	0	1	no	no	no	yes	no	no	0	0	1	0	0	0	0	0	0	0	0	0	0	0	0	0	0	0	0	0
					female	18 a 59 years	0	2	1	0-1000	0	C1	no	3	0	0	0	no	no	no	no	no	no	0	0	1	0	0	0	0	0	0	0	0	0	0	0	1	0	1	0	1	1
					female	18 a 59 years	0	2	1	0-1000	1	C2	no	2	0	0	1	no	yes	yes	no	no	no	0	0	0	0	0	0	0	0	0	0	0	0	0	1	0	0		0
					female	18 a 59 years	1	0	1	1001-2000	0	D/E	no	2	1	0	0	no	no	no	no	no	no	0	0	0	0	0	0	0	0	0	0	0	0	0	0	0	0	0	0	0	0
					female	18 a 59 years	1	3	0	0-1000	1	C2	no	2	1	0	1	no	yes	no	yes	no	no	0		1	0	0	0	0	0	0	0	0	0	0	0	0	0	0	1	0	1
					male	18 a 59 years	0	3	0	4000 ou +	0	B2	no	2	1	0	1	no	no	no	yes	no	no	0	0	1	0	0	1	1	0	0	1	0	0	0	0	0	0	0	0	0	0
					female	18 a 59 years	0	0	0	1001-2000	0	C2	no	3	1	0	0	no	no	no	no	no	no	0	0	0	0	0	0	0	0	0	0	0	0	0	0	0	0	0	0	0	0
					male	18 a 59 years	0	2	0		1		ex-smoker	3	0	0	1	no	no	yes	no	no	yes	0	1	1	1	0	0	1	0	0	0	0	1	0	0	0	0	0	1	0	1
					female	18 a 59 years	0	0	1	1001-2000	0	D/E	no	3	1	0	1	no	no	no	no	no	yes	0	0	0	0	1	0	0	0	0	0	0	0	0	0	0	0	0	0	0	0
					male	18 a 59 years	0	3	0	1001-2000	1	C1	yes,more than one cigarette per month in the last 30 days	2	1	0	1	no	yes	no	no	no	yes	0	0	1	0	0	1	1	0	0	0	1	0	0	0	0	0	0	0	0	0
					male	18 a 59 years	0	2	0		1	B2	no	3	1	0	0	no	no	no	no	no	no	0	0	1	0	0	0	0	0	0	0	0	0	0	0	0	0	0	0	0	0
					female	60 years ou mais	1	0	0	0-1000	1	D/E	no	0	1	0		no	no	no	yes	yes	no		1	0	0	1	0	0	0	0	0	0	0	0	0	0	0	0	0	0	0
					male	60 years ou mais	0	2	1		1	C1	ex-smoker	1	1	0	2	yes	no	yes	yes	yes	no	0	0	1	0	0	1	1	0	0	1	0	0	0	0	0	0	0	0	0	0
					female	18 a 59 years	0	3	0	4000 ou +	1		no	3	0	0	1	no	no	no	no	no	no	1	0	1	0	0	1	1	0	0	1	0	1	0	0	0	0	0	0	0	0
					male	60 years ou mais	0	0	0	1001-2000	1	C2	ex-smoker	2	1	0	2	no	yes	yes	no	yes	no	0	1	0	0	0	1	1	0	0	0	1	0	1	0	0	0	0	0	0	0
					male	18 a 59 years	0	0	0		0	D/E	no	2	0	0	2	yes	no	no	yes	no	no	1	0	0	0	0	0	0	0	0	0	0	0	0	0	0	0	0	0	0	0
					male	18 a 59 years	0	2	1	1001-2000	1	C2	no	1	0	0	0	no	no	no	no	no	no	0	1	0	0	0	0	0	0	0	0	0	0	0	0	0	0	0	0	0	0
					male	18 a 59 years	0	0	1		0	D/E	ex-smoker	2	1	0	0	no	no	no	no	no	no	0	0	0	0	0	0	0	0	0	0	0	0	0	0	0	0	0	0	0	0
					female	18 a 59 years	0	2	0	0-1000	0	C1	no	2	1	0	1	no	no	no	no	no	no	1	0	0	0	0	0	0	0	0	0	0	0	0	0	1	0	0	0	0	1
					male	18 a 59 years	0	3	0	4000 ou +	1	B2	ex-smoker	2	1	0	0	no	no	no	no	no	no	0	0	0	0	0	0	0	0	0	0	0	0	0	0	0	0	0	0	0	0
					female	18 a 59 years	0	2	0	1001-2000	0	C2	no	2	1	0	2	yes	no	no	yes	no	no	0	1	0	0	0	0	0	0	0	0	0	0	0	0	0	0	0	0	0	0
					male	18 a 59 years	0	0	0	1001-2000	0	D/E	no	2	1	1	2	yes	no	no	yes	yes	no	0	1	0	0	0	0	0	0	0	0	0	0	0	0	0	0	0	0	0	0
					male	18 a 59 years	0	0	0	1001-2000	0	D/E	no	2	1	0	2	yes	no	no	no	no	yes	1	1	0	0	0	0	0	0	0	0	0	0	0	0	0	0	0	0	0	0
					female	18 a 59 years	0	3	0		0		no	2	1	0	0	no	no	no	no	no	no	0														0			0
					male	18 a 59 years	1	3	0	2001-4000	1	C1	ex-smoker	2	0	0	0	no	no	no	no	no	no	0	0	0	0	0	0	0	0	0	0	0	0	0	0	0	0	0	0	0	0
					female	18 a 59 years	0	3	0	2001-4000	1	C1	no	2	1	0	1	no	yes	no	no	no	no	0	0	0	0	0	1	1	0	0	1	0	0	0	0	0	0	0	0	0	0
					female	18 a 59 years	0	3	1	4000 ou +	0	C1	no	2	1	0	2	no	no	yes	yes	no	no	1	0	0	0	0	1	1	0	0	1	0	0	0	0	0	0	0	0	0	0
					female	18 a 59 years	0	2	0	2001-4000	1	C2	no	1	1	0	2	no	yes	no	yes	no	yes	1	0	0	0	0	1	1	1	0	1	0	1	0	0	0	0	0	1	0	1
					female	60 years ou mais	0	2	0	1001-2000	0	C2	no	0	1	0	2	yes	no	yes	yes	yes	no	1	0	1	0	0	1	1	0	0	1	1	0	0	0	0	0	0	1	0	1
					female	18 a 59 years	0	3	0	4000 ou +	0	B1	no	3	1	0	1	no	yes	no	no	no	no	0	0	1	0	0	0	0	0	0	0	0	0	0	0	0	0	0	0	0	0
					male	60 years ou mais	0	2	0	1001-2000	0	D/E	no	1	1	1	1	no	yes	no	no	no	no	0	0	0	0	0	1	1	1	1	1	1	1	0	0	0	0	0	0	0	0
					female	18 a 59 years	0	2	0	1001-2000	0	C2	no	3	0	0	0	no	no	no	no	no	no	0	1	0	0	0	1	1	0	0	1	0	0	0	0	0	0	0	0	0	0
					male	18 a 59 years	1	2	0	0-1000	0	D/E	no	3	1	0	0	no	no	no	no	no	no	0	0	0	0	0	0	0	0	0	0	0	0	0	0	0	0	0	0	0	0
					female	60 years ou mais	0	0	0	1001-2000	0	D/E	no	0	0	1	2	no	yes	yes	yes	yes	no	1	1	1	0	0	1	1	0	0	1	0	0	0	1	1	1	1	1	1	1
					male	18 a 59 years	0	2	0	1001-2000	1	D/E	no	2	1	0	1	no	no	no	yes	no	no	0	0	1	0	0	1	1	0	0	1	0	0	0	0	1	0	1	0	1	1
					female	18 a 59 years	0	2	1	2001-4000	0	D/E	no	2	1	0	0	no	no	no	no	no	no	0	0	0	0	0	0	0	0	0	0	0	0	0	0	0	0	0	0	0	0
					female	18 a 59 years	1	0	1	0-1000	1	D/E	no	3	1	0	0	no	no	no	no	no	no	0	1	0	0	0	0	0	0	0	0	0	0	0	0	0	0	0	0	0	0
					female	60 years ou mais	0		0	1001-2000	1	C2	no	0	1	0		yes	yes	yes	yes	no	no		1	0	0	0	0	0	0	0	0	0	0	0	0	1	0	1	1	1	1
					female	18 a 59 years	0	3	0	1001-2000	1	D/E	no	1	0	0	1	no	yes	yes	no	no	no	0	0		0	0	0	0	0	0	0	0	0	0	1	0	0	1	0	1	1
					male	18 a 59 years	0	3	0	4000 ou +	0	B1	no	1	1			no	no	no	no	no	yes	0	1	1	1	0	1	1	1	0	1	0	0	1	0	0	0	0	1	0	1
					female	18 a 59 years	0	3	0	0-1000	0	B2	no	2	1	0	0	no	no	no	no	no	no	0	1	0	0	0	0	0	0	0	0	0	0	0	0	0	0	0	0	0	0
					male	18 a 59 years	0	3	0	4000 ou +	0	C1	no	3	0	0	0	no	no	no	no	no	no	0	1	0	0	0	0	0	0	0	0	0	0	0	0	0	0	0	0	0	0
					female	18 a 59 years	0	3	1	1001-2000	1	B2	no	3	1	0	0	no	no	no	no	no	no	0	1	0	0	0	0	1	0	0	0	0	0	1	1	0	0	1	0	1	1
					female	18 a 59 years	0	3	1	2001-4000	1	C2	no	2	0	0	1	no	yes	no	no	no	no	0	1	1	0	0	1	1	1	0	1	0	0	0	0	0	0	0	0	0	0
					female	60 years ou mais	1	2	1	0-1000	1	D/E	yes,more than one cigarette per month in the last 30 days	2	0	0	0	no	no	no	no	no	no	0	1	0	0	1	0	0	0	0	0	0	0	0	0	0	0	0	0	0	0
					male	18 a 59 years	1	0	1	2001-4000	1	D/E	no	3	1		1	no	no	no	yes	no	no	0	0	0	0	1	0	0	0	0	0	0	0	0	0	0	0	0	0	0	0
					male	18 a 59 years	0	3	0	0-1000	0	C1	no	1	0	0	2	no	yes	yes	no	no	no	0	0	1	0	1	1	1	0	0	0	1	0	1	0	0	0	0	0	0	0
					male	18 a 59 years	0	2	0		0	C2	no	1	1		1	no	yes	no	no	no	no	0	0	0	0	0	0	0	0	0	0	0	0	0	0	0	0	0	0	0	0
					female	18 a 59 years	0	3	0	0-1000	0	D/E	no	2	0	0	2	no	yes	yes	no	no	yes	0	0	0	0	0	1	1	0	0	0	1	0	0	0	1	0	1	0	1	1
					female	60 years ou mais	0		0		1		no	2	1	0	0	no	no	no	no	no	no	0	0	0	0	0	0	0	0	0	0	0	0	0	0	0	0	0	0	0	0
					male	18 a 59 years	0	2	0	2001-4000	0	C2	no	2	1	0	0	no	no	no	no	no	no	0	1	0	0	0	0	0	0	0	0	0	0	0	0	0	0	0	0	0	0
					male	18 a 59 years	0	2	0				no	2	1										0	0	0	0	0	0	0	0	0	0	0	0	0	0	0	0	0	0	0
					female	18 a 59 years	0	3	0	2001-4000	0	C1	no	2	1	0	1	no	yes	yes	no	no	no	0	0	1	0	0	0	0	0	0	0	0	0	0	1	0	0	1	0	1	1
					male	18 a 59 years	1	0	0	2001-4000	1	C2	ex-smoker	1	1	0	1	no	no	no	yes	no	no	0	0	0	0	0	0	0	0	0	0	0	0	0	0	0	0	0	0	0	0
					female	18 a 59 years	0	2	1	1001-2000	0	D/E	yes,more than one cigarette per month in the last 30 days	2	0	0	1	no	no	no	no	no	no	1	0	0	0	1	0	0	0	0	0	0	0	0	1	0	0	0	1	1	1
					female	18 a 59 years	0	2	0	1001-2000	0	C1	no	2	1	0	0	no	no	no	no	no	no	0		0	0	0	0	0	0	0	0	0	0	0	0	0	0	0	0	0	0
					male	18 a 59 years	0	2	0	1001-2000	1	C1	no	2	1	0	0	no	no	no	no	no	no	0	0	1	0	0	0	0	0	0	0	0	0	0	0	0	0	0	0	0	0
					female	18 a 59 years	1	3	0	2001-4000	0		no	2	1		2	no	no	no	yes	no	no	1	1	1	0	0	1	1	0	0	1	0	0	0	0	0	0	0	0	0	0
					male	18 a 59 years	1	2	0	2001-4000	0	C2	no	1	1	0	0	no	no	no	no	no	no	0	1	0	0	0	0	0	0	0	0	0	0	0	0	1	0	0	1	0	1
					male	18 a 59 years	0	3	1	0-1000	1	B2	no	2	0	0	0	no	no	no	no	no	no	0	0	0	0	0	0	0	0	0	0	0	0	0	0	0	0	0	0	0	0
					female	18 a 59 years	0	2	0		0	D/E	no	2	0	0	0	no	no	no	no	no	no	0	1	1	0	0	0	0	0	0	0	0	0	0	0	0	0	0	0	0	0
					female	60 years ou mais	0	3	0		1	C1	ex-smoker	3	1	0	1	no	no	no	yes	no	no	0	0	0	0	0	0	0	0	0	0	0	0	0	0	0	0	0	0	0	0
					female	18 a 59 years	0	2	0	2001-4000	0	C1	no	1	1	0	2	yes	no	no	yes	no	yes	0	0	1	0	0	1	1	0	0	1	0	0	0	0	0	0	0	1	0	1
					female	18 a 59 years	0	3	0	4000 ou +	1	B2	no	2	1		1	no	no	no	no	yes	no	0	0		0	0	1	1	0	0	1	0	0	0		0	0		0
					female	18 a 59 years	0	3	0	1001-2000	1	C2	no	2	1	0	1	no	no	no	yes	no	no	0	1	0	0	0	0	0	0	0	0	0	0	0	0	0	0	0	0	0	0
					male	18 a 59 years	1	0	0	1001-2000	1	D/E	ex-smoker	2	1	0	1	no	no	no	no	no	no	0	0	0	0	0	0	0	0	0	0	0	0	0	0	0	0	0	0	0	0
					male	18 a 59 years	0	2	0		1		no	2	1	0	0	no	no	no	no	no	no	0	1	0	0	0	0	0	0	0	0	0	0	0	0	0	0	0	0	0	0
					male	60 years ou mais	0	0	1	1001-2000	1	D/E	ex-smoker	2	1	0	1	no	no	yes	no	no	no	0	0	0	0	0	0	0	0	0	0	0	0	0	0	0	0	0	0	0	0
					male	18 a 59 years	0	3	0		1		yes,more than one cigarette per month in the last 30 days	3	1	0	0	no	no	no	no	no	no	0	0	0	0	0	0	0	0	0	0	0	0	0	0	0	0	0	0	0	0
					female	18 a 59 years	0	0	1	1001-2000	0	D/E	yes,more than one cigarette per month in the last 30 days	2	0	0	1	no	no	no	yes	no	no	0	0	0	0	0	0	0	0	0	0	0	0	0	0	0	0	0	0	0	0
					female	18 a 59 years	1	3	1	0-1000	0	C2	no	2	1	0	0	no	no	no	no	no	no	0	0	0	0	0	0	0	0	0	0	0	0	0	1	1	0	0	0	1	1
					male	18 a 59 years	0	3	0	4000 ou +	1	B2	no	2	1	0	1	no	yes	no	no	no	yes	0	0	1	0	0	1	1	1	0	1	0	0	0	1	0	0	0	0	1	1
					male	18 a 59 years	0	0	0	1001-2000	1	C1	no	2	0	0	0	no	no	no	no	no	no	0	0	0	0	0	0	0	0	0	0	0	0	0	0	0	0	0	0	0	0
					female	18 a 59 years	0	3	0	4000 ou +	0	B2	no	2	0		1	no	no	no	no	yes	no	0	0	0	0	0	0	0	0	0	0	0	0	0	0	0	0	0	0	0	0
					male	18 a 59 years	0	2	1	4000 ou +	0	C1	no	2	1	0	0	no	no	no	no	no	no	0	0	1	0	1	1	1	0	0	1	1	0	0	0	0	0	1	0	1	1
					male	18 a 59 years	0	3	0	4000 ou +	1	B2	no	3	1	0	1	no	yes	no	no	no	yes	0	0	1	0	0	0	0	0	0	0	0	0	0	0	0	0	0	1	0	1
					male	60 years ou mais	0	0	0	1001-2000	0	C2	no	2	1	0	2	yes	no	yes	yes	no	no	0	1	0	0	0	0	0	0	0	0	0	0	0	0	0	0	0	0	0	0
					male	18 a 59 years	0	2	0	2001-4000	0	C1	ex-smoker	2	1	0	1	no	no	no	yes	no	no	0	0	0	0	0	1	1	0	1	0	0	0	0	0	0	0	0	0	0	0
					male	18 a 59 years	1	2	1	2001-4000	1	C2	no	2	1		1	no	no	no	no	no	yes	0	0	0	0	0	0	0	0	0	0	0	0	0	0	0	0	0	0	0	0
					female	18 a 59 years	0	0	0	1001-2000	1	B2	ex-smoker	1	1		2	yes	no	no	yes	no	yes	0	0	0	0	0	0	0	0	0	0	0	0	0	0	0	1	1	1	1	1
					female	18 a 59 years	1	3	1	0-1000	1	B2	no	2	1	0	2	no	yes	yes	no	no	yes	0	1		0	1	1	1	1	0	0	0	0	0	0	0	0	0	0	0	0
					female	18 a 59 years	1	0	1	1001-2000	1	D/E	ex-smoker	2	0	0		no	no	no		no	no	0	0	0	0	0	0	0	0	0	0	0	0	0	1	0	0	0	0	1	1
					female	18 a 59 years	0	3	1	2001-4000	1	B2	no	2	1	0	1	no	yes	no	no	no	no	0	0	1	0	0	1	1	1	0	0	1	1	1	0	1	0	0	1	0	1
					female	18 a 59 years	0	2	0	1001-2000	0	C2	no	3	0	0	0	no	no	no	no	no	no	0	0	0	0	0	0	0	0	0	0	0	0	0	0	0	0	0	0	0	0
					male	18 a 59 years	0	2	1	4000 ou +	1	C1	no	3	0	0	0	no	no	no	no	no	no	0	0	0	0	0	0	0	0	0	0	0	0	0	0	0	0	0	0	0	0
					male	18 a 59 years	0	3	0	1001-2000	1	B2	ex-smoker	3	0	0	1	no	no	no	no	no	yes	0	0	0	0	0	0	0	0	0	0	0	0	0	0	0	0	0	0	0	0
					female	18 a 59 years	1	3	0	4000 ou +	1	A	no	1	1	0	0	no	no	no	no	no	no	0	0	1	0	0	1	1	1	0	0	0	0	0	0	0	0	0	0	0	0
					female	18 a 59 years	0	2	1	0-1000	1	C2	no	2	1	0	1	no	yes	yes	no	no	no	0	1	0	0	0	0	0	0	0	0	0	0	0	0	0	0	0	0	0	0
					male	18 a 59 years	0	2	1	2001-4000	0	C1	no	2	1	0	0	no	no	no	no	no	no	0	0	0	0	0	0	0	0	0	0	0	0	0	0	0	0	0	0	0	0
					male	18 a 59 years	0	2	1	1001-2000	1	D/E	no	2	0	0	0	no	no	no	no	no	no	0	0	1	0	0	1	1	1	0	0	0	0	0	0	0	0	0	0	0	0
					female	18 a 59 years	0	3	0	2001-4000	0	C1	no	2	0	0	0	no	no	no	no	no	no	0	0	0	0	0	0	0	0	0	0	0	0	0	0	0	0	0	0	0	0
					male	18 a 59 years	0	2	0		1	D/E	no	3	1	0	1	no	no	no	no	no	no	0	1	1	0	0	0	0	0	0	0	0	0	0	0	0	0	0	0	0	0
					male	18 a 59 years	0	0	0		0	D/E	no	2	0	0	0	no	no	no	no	no	no	0	1	0	0	0	0	0	0	0	0	0	0	0	0	0	0	0	0	0	0
					female	18 a 59 years	0	2	1	1001-2000	1	D/E	no	2	1	0	0	no	no	no	no	no	no	0	1	0	0	0	0	0	0	0	0	0	0	0	0	0	0	0	0	0	0
					female	18 a 59 years	0	3	1	4000 ou +	1	B2	no	1	1	0	0	no	no	no	no	no	no	0	1	0	0	0	0	0	0	0	0	0	0	0	0	0	0	0	0	0	0
					female					1001-2000	1	D/E	no	2		0	1	no	no	no	no	yes	no	1	1	0	0	0	1	1	0	1	1	0	1	0	0	0	0	0	0	0	0
					male	18 a 59 years	1	3	0	4000 ou +	1	C2	no	3	1		0	no	no	no	no	no	no	0	1	1	0	0	0	0	0	0	0	0	0	0	0	0	0	0	0	0	0
					female	18 a 59 years	0	3	1	1001-2000	1	C2	no	2	1	0	1	no	yes	no	no	no	yes	0	0	0	0	0	0	0	0	0	0	0	0	0	0	0	0	1	0	1	1
					female	18 a 59 years	0	2	1	1001-2000	1	D/E	ex-smoker	1	1	0	0	no	no	no	no	no	no	0	0	0	0	0	0	0	0	0	0	0	0	0	1	0	0	0	1	1	1
					female	18 a 59 years	0	0	0	0-1000	0	D/E	ex-smoker	2	1	0	0	no	no	no	no	no	no	0	0	0	0	0	0	0	0	0	0	0	0	0	0	0	0	0	0	0	0
					female	18 a 59 years	1	2	0	0-1000	1	D/E	no	2	1	0	1	no	yes	yes	no	no	no	0	0	0	1	0	0	0	0	0	0	0	0	0	0	1	1	0	0	1	1
					male	18 a 59 years	0	3	1	4000 ou +	1	B2	no	2	1	0	0	no	no	no	no	no	no	0	0	0	0	0	0	0	0	0	0	0	0	0	0	0	0	0	0	0	0
					female	18 a 59 years	0	3	0	4000 ou +	0	C1	ex-smoker	2	1	0	0	no	no	no	no	no	no	0	0	1	0	0	0	0	0	0	0	0	0	0	0	0	0	0	0	0	0
					female	18 a 59 years	0	0	0	0-1000	0	D/E	no	2	1	0	1	yes	no	no	no	no	no	0	1	0	0	0	0	0	0	0	0	0	0	0	0	0	0	0	0	0	0
					male	18 a 59 years	0	3	0	1001-2000	0	C2	ex-smoker	2	1	0	0	no	no	no	no	no	no	0	0	0	0	0	0	0	0	0	0	0	0	0	0	0	0	0	0	0	0
					male	18 a 59 years	0	2	0	4000 ou +	1	C1	ex-smoker	3	1	0		no	no	no	no		no	0	0	0	0	0	0	0	0	0	0	0	0	0	0	0	0	0	0	0	0
					male	18 a 59 years	1	3	0	2001-4000	1	C1	no	1	1		2	no	yes	yes	no	no	yes	0	1	1	0	1	1	1	1	0	0	0	0	0	0	0	1	0	0	1	1
					female	18 a 59 years	0	0	0	1001-2000	1	C2	no	3	0	0	0	no	no	no	no	no	no	0	0	0	0	1	0	0	0	0	0	0	0	0	0	0	0	0	0	0	0
					female	18 a 59 years	0	2	1	1001-2000	0	C2	no	2	1	0	2	no	yes	yes	no	no	yes	0	0	0	0	0	0	0	0	0	0	0	0	0	0	0	0	0	0	0	0
					male	18 a 59 years	1	2	1	1001-2000	1	C1	no	3	0	0	0	no	no	no	no	no	no	0	0	0	0	0	0	0	0	0	0	0	0	0	0	0	0	0	0	0	0
					female	18 a 59 years	0	3	0	0-1000	1	B2	ex-smoker	2	1	0	1	no	yes	yes	no	no	no	0	0	0	0	0	0	0	0	0	0	0	0	0	0	0	0	0	0	0	0
					male	18 a 59 years	1	2	1	0-1000	0	D/E	yes,more than one cigarette per month in the last 30 days	1	0		1	yes	no	no	no	no	no	0	0	0	0	0	0	0	0	0	0	0	0	0	0	0	0	0	0	0	0
					female	18 a 59 years	0	3	0	2001-4000	1	C1		0	1			yes		yes	yes	no	yes	0	1	0	0	0	1	1	0	0	0	1	0	1	0	1	0	1	0	1	1
					female	18 a 59 years	0	2	0	1001-2000	0	C1	ex-smoker	2	1	0	0	no	no	no	no	no	no	0	0	0	0	0	0	0	0	0	0	0	0	0	0	0	0	0	0	0	0
					female	60 years ou mais	0	2	1	1001-2000	0	D/E	no	2	1	0	2	no	no	no	no	no	yes	1	0	0	0	0	0	1	0	0	0	0	0	0	0	0	0	0	0	0	0
					female	18 a 59 years	0	2	1	0-1000	0	D/E	no	2	1	0	1	no	no	yes	no	no	no	0	0	0	0	0	0	0	0	0	0	0	0	0	0	0	0	0	0	0	0
					female	18 a 59 years	0	3	0	2001-4000	1		no	2	1	0	0	no	no	no	no	no	no	0	0	0	0	0	0	0	0	0	0	0	0	0	0	0	0	0	0	0	0
					male	18 a 59 years	0	3	1	0-1000	1		no	2	0	0	0	no	no	no	no	no	no	0	0	0	0	0	0	0	0	0	0	0	0	0	0	0	0	0	0	0	0
					female	18 a 59 years	0	2	0	2001-4000	0	C2	no	2	1	0	0	no	no	no	no	no	no	0	0	0	1	0	0	0	0	0	0	0	0	0	0	0	0	0	0	0	0
					female	18 a 59 years	0	2	0	2001-4000	0	B2	no	3	1	0	1	no	no	no	yes	no	no	0	1	1	0	0	1	1	0	0	1	0	0	0	0	0	0	0	0	0	0
					male	18 a 59 years	1	3	1	2001-4000	0	C2	no	2	1	0	1	yes	no	no	no	no	no	0	1	0	0	0	0	0	0	0	0	0	0	0	0	1	0	0	1	0	1
					female	60 years ou mais	0	0	0	0-1000	0	D/E	yes,more than one cigarette per month in the last 30 days	1		0	2	no	no	no	yes	no	yes	1	1	0	0	0	0	0	0	0	0	0	0	0	0	0	0	0	0	0	0
					female	60 years ou mais	1		1		0	D/E	no	1	1	1	2	no	no	no	yes	no	yes	1	1	0	0	1	1	1	1	0	0	0	0	0	0	0	0	0	0	0	0
					male	60 years ou mais	0	0	0		0	C2	ex-smoker	3	1	1	2	yes	no	no	yes	yes	yes	0	0	0	0	0	1	1	1	0	1	0	0	0	0	0	0	0	1	0	1
					female	60 years ou mais	0	0	1	2001-4000	0	D/E	ex-smoker	1	1	0	1	no	no	no	yes	no	yes	0	0	0	0	0	0	0	0	0	0	0	0	0	0	0	0	0	0	0	0
					female	18 a 59 years	0	3	0	4000 ou +	0	B2	no	2	1	0	0	no	no	no	no	no	no	0	0	0	0	0	0	0	0	0	0	0	0	0	0	0	0	0	0	0	0
					female	60 years ou mais	0	0	1	1001-2000	0	D/E	no	0	1	1	2	no	yes	yes	yes	no	no	0	0	1	0	0	1	1	1	0	0	0	0	0	0	0	0	0	0	0	0
					male	18 a 59 years	0	3	0	2001-4000	1	B2	no	3	0	0	0	no	no	no	no	no	no	0	0	0	0	0	0	0	0	0	0	0	0	0	0	0	0	0	0	0	0
					male	18 a 59 years	0	3	1	2001-4000	1	B2	no	2	1	0	1	no	no	no	yes	no	no	0	0	0	0	0	0	0	0	0	0	0	0	0	0	0	0	0	0	0	0
					male	60 years ou mais	1	3	0	2001-4000	1	A	ex-smoker	2	1	0	1	no	no	no	yes	no	no	0	0	0	0	0	0	0	0	0	0	0	0	0	0	0	0	0	0	0	0
					female	18 a 59 years	0	3	0	1001-2000	1	C1	no	2	1	0	1	no	no	no	no	no	yes	0	0	0	0	1	1	1	1	0	0	0	0	0	0	0	0	0	0	0	0
					female	60 years ou mais	0	2	1		0	D/E	no	3	1		2	no	yes	yes	no	no	no	1	0	1	0	0	1	1	1	0	1	0	0	0	0	0	0	0	0	0	0
					male	18 a 59 years	0	2	1	0-1000	1	D/E	yes,more than one cigarette per month in the last 30 days	3	1	0	0	no	no	no	no	no	no	0	0	0	0	0	0	0	0	0	0	0	0	0	0	0	0	0	0	0	0
					male	60 years ou mais	0	0	0	2001-4000	0	D/E	no	2	1	1	1	yes	no	no	no	yes	no	0	1	0	0	0	1	1	0	0	1	0	0	0	0	0	0	0	0	0	0
					female	60 years ou mais	0	3	0	2001-4000	1	C1	ex-smoker	2	0	1	2	no	yes	yes	yes	yes	yes	0	0	1	0	0	1	1	1	1	1	0	0	0	0	0	0	0	0	0	0
					male	18 a 59 years	1	3	0	2001-4000	1	C1	no	3	1	0	0	no	no	no	no	no	no	0	0	0	0	0			0		1	0	0	0	0	0	0	0	0	0	0
					male	18 a 59 years	0	3	0	4000 ou +	1	B2	ex-smoker	2	1	0	0	no	no	no	no	no	no	0	0	0	0	0	0	0	0	0	0	0	0	0	0	0	0	0	0	0	0
					female	18 a 59 years	0	2	0	0-1000	1	D/E	no	2	0	0	1	no	no	no	yes	no	no	0	0	1	0	0	1	1	0	0	1	0	0	0	0	0	0	0	0	0	0
					female	18 a 59 years	1	3	0	1001-2000	1	C2	no	2	1	0	1	no	yes	yes	no	no	no	0	1	0	0	0	0	0	0	0	0	0	0	0	0	1	1	0	0	1	1
					male	18 a 59 years	1	2	0	2001-4000	1	C1	no	2	1	0	0	no	no	no	no	no	no	0	1	0	0	0	0	0	0	0	0	0	0	0	0	0	0	0	0	0	0
					male	18 a 59 years	0	2	0	4000 ou +	1	C1	no	2	1	0	2	no	yes	yes	yes	no	no	1	0	0	0	0	0	0	0	0	0	0	0	0	0	0	0	0	0	0	0
					female	60 years ou mais	0	0	1	0-1000	0	D/E	no	1	1	1	1	no	no	no	no	no	no	0	0	0	0	0	1	1	1	1	1	1	0	0	0	0	0	1	0	1	1
					female	18 a 59 years	0	3	0	1001-2000	0	C1	no	1	0		1	no	yes	no	no	no	no	0	0	0	0	0	0	0	0	0	0	0	0	0	0	0	0	0	0	0	0
					female	18 a 59 years	0	3	0						0	0																						0			0
					male	18 a 59 years	0	2	1	1001-2000	1		yes,more than one cigarette per month in the last 30 days	3	0	0	0	no	no	no	no	no	no	0	0	0	0	0	0	0	0	0	0	0	0	0	0	0	0	0	0	0	0
					male	60 years ou mais	0	2	1	2001-4000	1	D/E	no	2	1	0	1	no	no	no	yes	no	no	0	0	0	0	0	0	0	0	0	0	0	0	0	0	0	0	0	0	0	0
					male	18 a 59 years	0	2	1	2001-4000	1	C2	no	2	0	0	0	no	no	no	no	no	no	0	0	0	0	0	0	0	0	0	0	0	0	0	0	0	0	0	0	0	0
					female	18 a 59 years	1	2	0	0-1000	0	D/E	no	2	1		1	no	yes	yes	no	no	no	0	0	0	0	0	0	0	0	0	0	0	0	0	1	1	0	0	0	1	1
					female	18 a 59 years	0	3	1	0-1000	0	C2	yes,more than one cigarette per month in the last 30 days	1	1	0	1	no	yes	no	no	no	yes	0	0	1	0	0	0	0	0	0	0	0	0	0	0	1	0	0	1	0	1
					female	18 a 59 years	0	3	1	2001-4000	0	C2	no	2	1	0	2	no	yes	no	no	no	yes	1	0	1	0	0	0	0	0	0	0	0	0	0		0	0		0
					male	18 a 59 years	0	2	1	1001-2000	0	C1	no	2	1	0	0	no	no	no	no	no	no	0	1	0	0	0	0	0	0	0	0	0	0	0	0	0	0	0	0	0	0
					male	18 a 59 years	0	3	1	4000 ou +	1	B2	ex-smoker	2	1	0	1	no	no	no	no	no	yes	0	0	0	0	0	1	1	0	0	1	0	0	0	0	0	1	0	0	1	1
					female	18 a 59 years	1	0	0	1001-2000	1	C2	yes,more than one cigarette per month in the last 30 days	2	1	0	1	no	no	yes	no	yes	no	0	0	1	0	0	0	0	0	0	0	0	0	0	0	0	0	0	0	0	0
					female	18 a 59 years	0	2	0	1001-2000	0	D/E	no	0	0	0	1	no	yes	yes	no	no	no	0		0	0	1	1	1	0	0	0	1	0	1	0	0	0	0	0	0	0
					male	18 a 59 years	1	2	0	1001-2000	1	C1	no	2	1	1		no	no	no		no	no	0	0	0	0	0	0	0	0	0	0	0	0	0	0	0	0	0	0	0	0
					female	18 a 59 years	0	3	0	2001-4000	0	C2	no	2	1	0	1	no	yes	yes	no	no	no	0	0	0	0	0	0	0	0	0	0	0	0	0	0	0	0	0	0	0	0
					female	18 a 59 years	0	3	0	0-1000	0	B2	no	2	1		1	no	yes	no	yes	no	no	0	1	0	0	0	1	1	0	1	0	0	0	0	0	0	1	0	1	1	1
					female	60 years ou mais	0	0	0						0	0																						0			0
					male	18 a 59 years	1	0	1	2001-4000	0		no	2	1	0	1	no	no	no	no	no	yes	0	0	0	0	0	0	0	0	0	0	0	0	0	0	0	0	0	0	0	0
					female	18 a 59 years	1	0	1	1001-2000	0	D/E	no	2	1	0		no	no	no	no	yes	no		1	0	0	0	0	0	0	0	0	0	0	0	0	0	0	0	0	0	0
					female	18 a 59 years	0	2	0	0-1000	0	C2	no	1	1	0	0	no	no	no	no	no	no	0	0	0	0	0	0	0	0	0	0	0	0	0	0	0	0	0	0	0	0
					female	18 a 59 years	0	2	0	1001-2000	0	B2	no	1	0	0	1	no	no	yes	no	no	no	0	0	1	0	0	0	0	0	0	0	0	0	0	0	0	0	0	0	0	0
					female	18 a 59 years	0	2	1	1001-2000	0	C2	no	2	0	0	2	no	yes	yes	no	no	yes	0	0	0	0	0	0	0	0	0	0	0	0	0	0	0	0	0	0	0	0
					female	18 a 59 years	0		0	0-1000	0	D/E	no	1	1	0	2	yes	no	no	yes	no	yes	0	1	0	0	0	0	0	0	0	0	0	0	0	0	0	0	0	0	0	0
					female	60 years ou mais	1		1	1001-2000	0	D/E	no	2		0	2	no	no	no	yes	yes	yes	0	0	0	0	0	1	1	1	0	1	0	0	0	0	0	0	0	0	0	0
					female	18 a 59 years	0	2	0	2001-4000	0	C2	no	1	1	0	2	no	yes	no	no	no	no	1	1	0	0	0	0	0	0	0	0	0	0	0	1	1	1	1	0	1	1
					male	18 a 59 years	0	3	1	1001-2000	1	B2	yes,more than one cigarette per month in the last 30 days	2	0	0	0	no	no	no	no	no	no	0	0	0	0	0	1	1	0	0	1	0	0	1	1	1	0	0	0	1	1
					female	18 a 59 years	0	0	0	1001-2000	0	D/E	no	2	1	0	0	no	no	no	no	no	no	0	1	0	0	0	0	0	0	0	0	0	0	0	0	0	0	0	0	0	0
					male	18 a 59 years	1	0	1	1001-2000	0	D/E	no	2	1	0	0	no	no	no	no	no	no	0	0	0	0	0	0	0	0	0	0	0	0	0	0	0	0	0	0	0	0
					male	18 a 59 years	0	2	0	1001-2000	0	C2	no	2	1	0	0	no	no	no	no	no	no	0	0	0	0	0	0	0	0	0	0	0	0	0	0	0	0	0	0	0	0
					male	18 a 59 years	0	2	0	1001-2000	1	C1	no	2	1		0	no	no	no	no	no	no	0	0	1	0	0	1	1	1	0	0	0	0	0	0	0	0	0	0	0	0
					male	18 a 59 years	0	3	0	2001-4000	0	B2	ex-smoker	2	1	0	1	no	no	no	no	no	yes	0	0	0	0	0	0	0	0	0	0	0	0	0	0	0	0	0	0	0	0
					female	18 a 59 years	0	2	1	0-1000	0	C2	no	2	1	0	0	no	no	no	no	no	no	0	0	0	0	0	0	0	0	0	0	0	0	0	1	0	0	0	0	1	1
					male	18 a 59 years	0	2	1	2001-4000	1	D/E	no	3	0	0	0	no	no	no	no	no	no	0	0	0	0	0	0	0	0	0	0	0	0	0	0	0	0	0	0	0	0
					male	18 a 59 years	0	2	1	0-1000	0	C2	no	2	0	0	0	no	no	no	no	no	no	0	0	0	0	0	0	0	0	0	0	0	0	0	0	0	0	0	0	0	0
					male	18 a 59 years	0	2	1	1001-2000	0	D/E	no	3	1	0	1	no	no	yes	no	no	no	0	0	0	0	1	0	0	0	0	0	0	0	0	0	0	0	0	0	0	0
					male	18 a 59 years	1	2	1	2001-4000	0	D/E	no	2	1	0	1	no	no	no	no	no	yes	0	0	1	0	0	0	0	0	0	0	0	0	0	0	0	0	0	0	0	0
					female	18 a 59 years	0	2	0	0-1000	1	C2	no	2	1	0	1	no	yes	yes	no	no	no	0	0	0	0	0	0	0	0	0	0	0	0	0	0	0	0	0	0	0	0
					male	60 years ou mais	1	2	0		0	C2	no	1	1	0	1	yes	no	no	no	no	no	0	0	0	0	0	0	0	0	0	0	0	0	0	0	0	0	0	0	0	0
					female	18 a 59 years	0	0	0	0-1000	0	D/E	yes,more than one cigarette per month in the last 30 days	0	1		2	yes	yes	yes	yes	no	yes	0	0	0	0	1	0	0	0	0	0	0	0	0	1	0	0	0	1	1	1
					male	18 a 59 years	0	2	0	1001-2000	0	C2	no	2	1	0	1	no	no	no	no	no	yes	0	0	0	0	0	0	0	0	0	0	0	0	0	0	0	0	0	0	0	0
					male	18 a 59 years	0	3	0	2001-4000	1	B2	yes,more than one cigarette per month in the last 30 days	1	1	0	0	no	no	no	no	no	no	0	0	0	0	0	0	0	0	0	0	0	0	0	0	0	0	0	0	0	0
					female	18 a 59 years	0	3	0	0-1000	0	C1	no	2	1	0	0	no	no	no	no	no	no	0	1	0	0	1	1	1	1	1	1	0	0	0	1	1	0	0	1	1	1
					male	18 a 59 years	0	2	0	0-1000	1	D/E	no	1	1	0	2	no	yes	no	yes	yes	no	0	0	1	0	0	1	1	0	0	1	0	0	0	0	0	1	0	0	1	1
					male	18 a 59 years	0	2	1	1001-2000	0	C2	no	2	0	0	0	no	no	no	no	no	no	0	0	0	0	0	0	0	0	0	0	0	0	0	0	0	0	0	0	0	0
					male	60 years ou mais	0	0	0	1001-2000	0	C2	ex-smoker	0	1	0	2	no	no	yes	yes	no	no	1	0	1	0	0	0	0	0	0	0	0	0	0	0	0	0	0	0	0	0
					female	18 a 59 years	0	3	0	1001-2000	0	C1	no	1	0	0	1	no	yes	no	no	no	yes	0	0	0	0	0	0	0	0	0	0	0	0	0	0	0	0	0	0	0	0
					female	18 a 59 years	0	2	0		0	C2	ex-smoker	3	1	0	0	no	no	no	no	no	no	0	0	0	0	0	0	0	0	0	0	0	0	0	0	0	0	0	0	0	0
					female	18 a 59 years	0	3	1	0-1000	0	C1	no	3	1	0	0	no	no	no	no	no	no	0	0	0	0	0	0	0	0	0	0	0	0	0	0	0	0	0	0	0	0
					female	18 a 59 years	0	2	1	1001-2000	0	C1	no	2	1	0	1	no	yes	no	no	no	yes	0	1	1	0	0	0	1	0	0	0	0	0	1	0	0	0	0	0	0	0
					male	18 a 59 years		0	0	1001-2000	0	C2	yes,more than one cigarette per month in the last 30 days	2	1		0	no	no	no	no	no	no	0	1	0	0	0	0	0	0	0	0	0	0	0	0	0	0	0	0	0	0
					male	60 years ou mais	1		0	1001-2000	0		ex-smoker	1	1	1	2	yes	no	no	yes	yes	no	0	1	0	0	0	0	0	0	0	0	0	0	0	0	1	0	0	0	0	1
					male	18 a 59 years	0	2	0	1001-2000	0	C2	no	3	1	0	0	no	no	no	no	no	no	0	0	0	0	0	0	0	0	0	0	0	0	0	1	0	0	1	0	1	1
					female	60 years ou mais	0		1	2001-4000	0	D/E	no	1		1	2	yes	yes	yes	yes	yes	yes	1	1	0	0	0	1	1	0	1	1	0	0	0	0	1	0	0	0	0	1
					female	18 a 59 years	0	0	1	1001-2000	0	D/E	no	2	1	0	2	no	yes	yes	no	no	yes	1	1	0	0	0	0	0	0	0	0	0	0	0	0	1	1	0	1	1	1
					male	18 a 59 years	0	2	1	2001-4000	1		no	2		0	0	no	no	no	no	no	no	0	0	1	0	0	0	0	0	0	0	0	0	0	0	0	0	0	0	0	0
					male	18 a 59 years	1	2	1		0		no	2	0	0	1	no	no	no	no	no	yes	0	1	0	0	0	0	0	0	0	0	0	0	0	0	0	0	0	0	0	0
					male	18 a 59 years	0	3	1	2001-4000	1	C1	no	2	0	0	1	no	no	yes	no	no	yes	0	0	0	0	0	0	0	0	0	0	0	0	0	0	0	0	0	0	0	0
					female	18 a 59 years	1	2	0	1001-2000	0	C1	no	2	1	0	0	no	no	no	no	no	no	0	0	0	0	0	0	0	0	0	0	0	0	0	0	0	0	0	0	0	0
					male	60 years ou mais	0	0	1	1001-2000	0	D/E	ex-smoker	0	0	0	1	no	no	yes	no	no	no	0	1	0	1	1	0	0	0	0	0	0	0	0	0	0	0	0	0	0	0
					female	18 a 59 years	0	0	0	1001-2000	0	C2	no	3	1	0	0	no	no	no	no	no	no	0	0	0	0	0	0	0	0	0	0	0	0	0	0	0	0	0	0	0	0
					male	18 a 59 years	0	0	0	0-1000	0	D/E	ex-smoker	1	0	0	1	no	yes	no	no	no	no	0	0	0	0	0	0	0	0	0	0	0	0	0	0	0	0	0	0	0	0
					female	18 a 59 years	0	3	1		0		ex-smoker	2	1	0	1	no	no	no	yes	no	no	0													0	0	0	0	0	0	0
					male	18 a 59 years	0	2	0	1001-2000	0	D/E	no	2	1	0	1	no	no	no	yes	no	no	0	0	0	0	0	0	0	0	0	0	0	0	0	0	0	0	0	0	0	0
					female	18 a 59 years	0	3	1	4000 ou +	0	B1	no	2	0	0	1	no	no	no	no	no	no	1	0	1	0	0	1	1	0	0	1	0	1	1	0	1	0	0	1	0	1
					male	18 a 59 years	0	2	1	2001-4000	1	C1	ex-smoker	1	0	0	0	no	no	no	no	no	no	0	1	0	0	0	0	0	0	0	0	0	0	0	0	0	1	0	0	1	1
					male	18 a 59 years	0	3	1		1	C1	no	2	1	0	0	no	no	no	no	no	no	0	0	0	0	0	0	0	0	0	0	0	0	0	0	0	0	0	0	0	0
					male	18 a 59 years	0	3	1	2001-4000	1	C1	ex-smoker	1	1	0	2	yes	no	no	yes	no	yes	0	0	1	0	0	0	0	0	0	0	0	0	0	0	0	0	0	0	0	0
					male	18 a 59 years	0	2	1	1001-2000	0	C2	no	2	1	0	2	no	yes	yes	yes	no	no	0	0	0	0	0	0	0	0	0	0	0	0	0	0	0	0	0	0	0	0
					female	60 years ou mais	0	0	1		0	C2	no	1	1	0	2	no	yes	yes	no	yes	no	1	0	1	0	0	1	1	0	1	1	0	0	0	0	0	0	0	0	0	0
					male	18 a 59 years	1	2	0	0-1000	1	D/E	no	3	0	0	0	no	no	no	no	no	no	0	0	0	0	0	0	0	0	0	0	0	0	0	0	0	0	0	0	0	0
					female	18 a 59 years	0	2	1	0-1000	1	D/E	no	1	1	0	0	no	no	no	no	no	no	0	0	0	0	0	0	0	0	0	0	0	0	0	0	0	1	0	0	1	1
					female	60 years ou mais	1	0	0	2001-4000	0	C2	no	2	1	0	2	yes	yes	no	yes	no	no	1	1	0	0	0	0	0	0	0	0	0	0	0	0	0	0	0	0	0	0
					male	18 a 59 years	0	2	0	2001-4000	0	D/E	ex-smoker	2	1	0	1	no	no	no	no	no	yes	0	0	0	0	0	0	0	0	0	0	0	0	0	0	0	0	0	0	0	0
					female	18 a 59 years	1	2	1	1001-2000	0	D/E	no	1	1	0	0	no	no	no	no	no	no	0	0	0	0	0	0	0	0	0	0	0	0	0	0	0	0	0	0	0	0
					female	18 a 59 years	0	3	0	1001-2000	1	C1	no	2	1	0	1	no	yes	no	no	no	no	0	1	1	0	0	0	1	0	0	0	0	0	1	0	0	0	0	0	0	0
					female	18 a 59 years	0	2	1	0-1000	1		no	2	1	0	1	no	no	yes	no	no	no	0	1	1	0	0	0	0	0	0	0	0	0	0	0	0	0	0	0	0	0
					female	60 years ou mais	0		0	1001-2000	0	D/E	no	3	0	1	1	no	no	no	yes	yes	no	0	0	1	0	0	1	1	0	1	1	0	0	0	0	0	0	0	0	0	0
					male	18 a 59 years	0	3	1	2001-4000	1	B2	no	2	0	0	1	no	no	no	no	no	yes	0	1	0	0	0	1	1	0	0	1	0	0	0	0	0	0	0	0	0	0
					female	60 years ou mais	0	2	1	0-1000	0	D/E	no	2	0			no	no	no	no	no	no		1	0	0	0	1	1	1	0	1	0	1	0	0	1	0	1	1	1	1
					female	18 a 59 years	0	3	1	2001-4000	0	C1	no	2	0	0	0	no	no	no	no	no	no	0	0	0	0	0	0	0	0	0	0	0	0	0	0	0	0	0	0	0	0
					female	18 a 59 years	0	3	1	1001-2000	1	D/E	no	2	0	0	1	no	yes	no	no	no	no	0	0	0	0	0	0	0	0	0	0	0	0	0	1	1	0	1	0	1	1
					female	18 a 59 years	0	3	1	1001-2000	1	C1	no	2	0		1	no	no	yes	no	no	no	0	0	0	0	0	1	1	1	0	0	1	0	1	0	0	0	0	0	0	0
					female	18 a 59 years	1	0	1	0-1000	1	D/E	no	2	1	0	0	no	no	no	no	no	no	0	0	0	0	0	0	0	0	0	0	0	0	0	0	0	0	1	0	1	1
					female	18 a 59 years	0	3	1	2001-4000	0	C1	no	1	1	0	1	no	no	no	no	no	no	1	0	1	0	0	0	0	0	0	0	0	0	0	0	0	0	0	0	0	0
					female	18 a 59 years	1	2	1	0-1000	0	C1	yes,more than one cigarette per month in the last 30 days	1	0	0	1	no	yes	no	yes	no	no	0	0	0	0	1	0	0	0	0	0	0	0	0	0	1	0	0	1	0	1
					female	60 years ou mais		2	0	0-1000	0	C1	no	2		0	1	no	no	no	yes	no	no	0	0	0	0	0	0	0	0	0	0	0	0	0	0	0	0	0	0	0	0
					female	60 years ou mais	0	3	1	4000 ou +	0	B1	no	2	1	0	2	no	no	no	no	no	no	1	0	1	0	0	1	1	0	0	1	0	0	0	0	0	0	0	0	0	0
					male	18 a 59 years	0	3	0		1	A	ex-smoker	3	1	0	1	no	no	no	no	no	yes	0	0	1	0	0	1	1	0	0	1	0	0	0	0	0	0	0	0	0	0
					female	18 a 59 years	0	3	1	0-1000	1	C1	no	2	1	0	1	no	yes	no	no	no	no	0	1	0	0	0	0	1	0	0	0	0	0	1	0	0	0	0	0	0	0
					male	18 a 59 years	0	2	1	1001-2000	0	C2	yes,more than one cigarette per month in the last 30 days	3	1	0	0	no	no	no	no	no	no	0	1	1	0	0	0	0	0	0	0	0	0	0	0	0	0	0	0	0	0
					male	18 a 59 years	1	0	0		1		yes,more than one cigarette per month in the last 30 days	3	1	0	1	no	no	no	yes	no	no	0	0	0	0										0	0	0	0	0	0	0
					male	18 a 59 years	0	2	0	2001-4000	0	C2	no	3	1	0	0	no	no	no	no	no	no	0	0	0	0	0	0	0	0	0	0	0	0	0	0	0	0	0	0	0	0
					female	18 a 59 years	0	0	0	1001-2000	0	D/E	ex-smoker	3	0	0	0	no	no	no	no	no	no	0	0	0	0	0	0	0	0	0	0	0	0	0	0	0	0	0	0	0	0
					female	18 a 59 years	0	3	1	1001-2000	1	C1	yes,more than one cigarette per month in the last 30 days	2	1	0	1	no	yes	no	no	no	yes	0	0	0	0	0	0	0	0	0	0	0	0	0	0	0	0	0	0	0	0
					female	18 a 59 years	0	2	0	1001-2000	0	D/E	no	1	0		2	no	yes	yes	no	no	yes	0		0	0	0	1	1	0	0	0	1	0	0		0			0
					male	18 a 59 years	1	2	0	1001-2000	1	C2	no	1	1	0	1	no	no	no	yes	no	no	0	0	0	0	0	0	0	0	0	0	0	0	0	0	0	0	0	0	0	0
					male	60 years ou mais	0	0	0	1001-2000	0	C2	ex-smoker	2	1	0	0	no	no	no	no	no	no	0	0	0	0	0	0	0	0	0	0	0	0	0	0	0	0	0	0	0	0
					male	60 years ou mais	0	0	1	1001-2000	0	D/E	ex-smoker	1	0	1	2	yes	yes	yes	no	no	yes	0	1	0	0	0	0	0	0	0	0	0	0	0	0	0	0	0	0	0	0
					female	18 a 59 years	0	3	1	2001-4000	0	B1	no	2	1	0	1	no	no	no	yes	no	no	0	1	0	0	0	0	0	0	0	0	0	0	0	0	0	0	0	0	0	0
					female	60 years ou mais	1	0	1	1001-2000	0	D/E	ex-smoker	1	1	0	2	yes	no	no	yes	yes	yes	0	1	0	0	0	0	0	0	0	0	0	0	0	0	0	0	0	0	0	0
					female	60 years ou mais	0	0	0	0-1000	0	D/E	no	0	1	0	2	no	yes	yes	yes	yes	yes	1	1	0	0	0	0	0	0	0	0	0	0	0	0	0	0	0	0	0	0
					female	18 a 59 years	0	2	0	2001-4000	1	D/E	no	1	1	0	1	no	no	no	yes	yes	no	0	0	0	0	0	0	0	0	0	0	0	0	0	1	0	0	0	0	1	1
					male	18 a 59 years	0	3	0	2001-4000	0	C1	no	2	1	0	0	no	no	no	no	no	no	0	1	1	0	0	1	1	0	0	1	0	0	0	0	0	0	0	0	0	0
					female	18 a 59 years	0	3	1		0	C2	yes,more than one cigarette per month in the last 30 days	1	1	0	1	no	yes	yes	no	no	no	0	1	0	0	0	1	1	0	0	0	1	0	1	0	0	0	0	0	0	0
					female	18 a 59 years	0	0	1	0-1000	0	C2	no	3	0	0	0	no	no	no	no	no	no	0	1	0	0	0	0	0	0	0	0	0	0	0	0	0	0	0	0	0	0
					female	18 a 59 years	1	3	0	0-1000	0		yes,more than one cigarette per month in the last 30 days	0	0		2	no	yes	no	no	no	yes	1	1	0	0	0	0	0	0	0	0	0	0	0	0	0	1	1	0	1	1
					male	18 a 59 years	0	0	1	1001-2000	1	C2	ex-smoker	2	0	0	0	no	no	no	no	no	no	0	0	0	0	0	0	0	0	0	0	0	0	0	0	0	0	0	0	0	0
					female	18 a 59 years	0	0	0	1001-2000	1	C2	no	2	1	0	1	no	no	no	no	yes	no	0	0	1	1	0	1	1	0	0	1	0	0	0	0	0	0	0	0	0	0
					female	60 years ou mais	0	0	1		0	C1	no	2		0		no	no	no	yes	yes	no	1	0	1	1	0	1	1	0	0	1	0	0	0	0	0	0	0	0	0	0
					female	18 a 59 years	0	2	1	1001-2000	0	D/E	ex-smoker	2	0	0	0	no	no	no	no	no	no	0	0	0	0	0	0	0	0	0	0	0	0	0	0	0	1	1	1	1	1
					female	18 a 59 years	1	2	1	0-1000	1	D/E	no	3	1	0	0	no	no	no	no	no	no	0	1	0	0	0	0	0	0	0	0	0	0	0	0	0	0	0	0	0	0
					male	18 a 59 years	0	2	0	1001-2000	0	C1	yes,more than one cigarette per month in the last 30 days	1	1	0	1	no	no	no	yes	no	no	0	1	0	0	1	0	0	0	0	0	0	0	0	0	1	0	0	1	0	1
					female	18 a 59 years	1	0	1	1001-2000	0	C2	no	1	1	0	1	no	no	no	yes	no	no	0	0	1	0	0	1	1	0	0	1	0	0	0	0	0	0	0	0	0	0
					male	18 a 59 years	1	3	1	1001-2000	0	C2	no	1	1	0	0	no	no	no	no	no	no	0	0	0	0	0	0	0	0	0	0	0	0	0	1	0	0	1	0	1	1
					male	60 years ou mais	0	0	1	1001-2000	0	D/E	ex-smoker	2	1	0	0	no	no	no	no	no	no	0	0	0	0	0	0	0	0	0	0	0	0	0	0	0	0	0	0	0	0
					female	60 years ou mais	0	2	0	0-1000	0	D/E	ex-smoker	1	1		1	no	no	yes	no	no	no	1	0	1	0	0	0	0	0	0	0	0	0	0	1	0	0	0	0	1	1
					male	18 a 59 years	0	3	1	4000 ou +	0	C1	no	3	0	0	1	no	yes	no	no	no	no	0	1	0	0	0	0	0	0	0	0	0	0	0	0	0	0	0	0	0	0
					male	18 a 59 years	0	2	1	2001-4000	1	C1	no	2	1	0	0	no	no	no	no	no	no	0	0	0	0	0	0	0	0	0	0	0	0	0	0	0	0	0	0	0	0
					male	18 a 59 years	0	2	0	1001-2000	1	C2	no	2	1	0	0	no	no	no	no	no	no	0	1	0	0	1	0	0	0	0	0	0	0	0	0	0	0	0	0	0	0
					male	18 a 59 years	0	3	0	4000 ou +	1	B2	no	2	1	0	1	yes	no	no	yes	no	no	0	0	1	0	0	0	0	0	0	0	0	0	0	0	1	0	0	0	0	1
					female	18 a 59 years	0	3	0	1001-2000	0	B2	no	2	0	0	0	no	no	no	no	no	no	0	0	0	0	0	0	0	0	0	0	0	0	0	0	0	0	0	0	0	0
					female	18 a 59 years	0	2	1	1001-2000	0	C2	no	2	1	0	1	no	yes	no	no	no	yes	0	0	0	0	0	0	0	0	0	0	0	0	0	0	0	0	0	0	0	0
					female	18 a 59 years	0	2	0	2001-4000	0	C2	no	2	1		1	no	yes	yes	no	no	no	0	0	0	0	0	0	0	0	0	0	0	0	0	0	0	0	0	0	0	0
					female	18 a 59 years	0	3	0	2001-4000	1	C1	no	2	1		2	yes	yes	no	yes	no	no	0	0	0	0	0	0	0	0	0	0	0	0	0	0	0	0	0	0	0	0
					female	18 a 59 years	0	2	0	1001-2000	1	C1	yes,more than one cigarette per month in the last 30 days	2	1	0	0	no	no	no	no	no	no	0	0	0	0	0	0	0	0	0	0	0	0	0	0	0	0	0	0	0	0
					female	60 years ou mais	0	0	1	1001-2000	0	C2	ex-smoker	3	1		1	no	no	no	yes	no	no	0	1	0	0	1	0	0	0	0	0	0	0	0	0	0	0	1	1	1	1
					male	18 a 59 years	0	0	0	1001-2000	0	C1	no	1	0	0	1	no	yes	no	no	no	yes	0	0	0	0	0	0	0	0	0	0	0	0	0	0	0	0	0	1	0	1
					female	18 a 59 years	0	2	0	1001-2000	0	C2	ex-smoker	0	1	0	2	yes	yes	no	yes	no	no	0	0	0	0	0	0	0	0	0	0	0	0	0	1	1	0	0	0	1	1
					female	18 a 59 years	0	3	1	1001-2000	0	C2	no	2	1	0	1	no	yes	no	yes	no	no	0	0	0	0	0	0	0	0	0	0	0	0	0	0	0	0	0	0	0	0
					male	60 years ou mais	0	0	0	1001-2000	0	D/E	no	2	1	0	2	no	yes	yes	yes	yes	no	0	1	0	0	0	0	0	0	0	0	0	0	0	0	0	0	0	0	0	0
					male	60 years ou mais	0	0	1	1001-2000	1	C2	ex-smoker	2	0		1	no	no	no	yes	yes	no	0	0	1	0	1	1	1	0	1	0	0	0	1	0	0	0	0	0	0	0
					female	60 years ou mais	0	0	1	0-1000	1	D/E	ex-smoker	3	1		2	yes	yes	no	yes	no	yes	0	1	1	0	1	1	1	0	0	1	0	0	0	0	0	0	1	0	1	1
					female	60 years ou mais	0	3	1	1001-2000	0	C2	no	2	0	0	2	yes	no	yes	yes	no	no	1	0	1	0	0	1	1	0	0	1	0	0	0	0	0	0	0	1	0	1
					male	18 a 59 years	0	2	1	4000 ou +	0	C1	no	2	0	0	0	no	no	no	no	no	no	0	0	0	0	0	0	0	0	0	0	0	0	0	0	0	0	0	0	0	0
					female	18 a 59 years	0	0	1	0-1000	0	D/E	ex-smoker	2	0		2	yes	no	no	yes	yes	no	0	1	0	0	0	0	0	0	0	0	0	0	0	0	0	0	0	1	0	1
					female	18 a 59 years	0	3	1	1001-2000	1	C2	no	3	1		0	no	no	no	no	no	no	0	0	1	0	0	1	1	1	0	0	0	0	0	0	0	0	0	0	0	0
					male	18 a 59 years	0	3	1		1	C2	ex-smoker	2	1	0	1	yes	no	no	no	no	no	0	0	0	0	0	0	0	0	0	0	0	0	0		0			0
					female	18 a 59 years	0	2	0	1001-2000	0	C1	no	2	1	0	2	no	yes	no	yes	yes	no	0	0	1	0	1	1	1	0	0	1	0	0	0	1	1	0	1	0	1	1
					male	18 a 59 years	0	0	1	0-1000	0	C2	no	2	0	0	1	no	no	no	no	yes	no	0	0	1	0	0	1	1	0	0	1	0	0	0	0	0	0	0	0	0	0
					male	18 a 59 years	0	0	0	2001-4000	0	D/E	yes,more than one cigarette per month in the last 30 days	3	1	0	1	no	yes	no	no	no	yes	0	0	0	0	1	1	1	0	0	1	0	1	0	0	0	0	0	1	0	1
					female	18 a 59 years	1	2	1		0		no	2	1	0	1	no	no	yes	yes	no	no	0	0	0	0	0	0	1	0	0	0	0	1	0	0	0	0	0	0	0	0
					male	18 a 59 years	0	3	1	1001-2000	0	B1	no	1	0	0	1	no	no	no	no	no	yes	0	1	0	0	1	0	0	0	0	0	0	0	0	0	0	1	0	0	1	1
					female	18 a 59 years	0	0	0	1001-2000	0	D/E	no	2	1	0	1	no	yes	no	no	no	no	0	1	0	0	0	0	0	0	0	0	0	0	0	0	0	0	0	1	0	1
					female		1	2	0	1001-2000	1	B2	no	1	0	0	1	no	yes	no	no	no	yes	0	0	1	0	0	0	0	0	0	0	0	0	0	1	0	0	1	0	1	1
					male	60 years ou mais	0	3	1	2001-4000	0	C2	no	2	1	0	0	no	no	no	no	no	no	0	1	0	0	0	0	0	0	0	0	0	0	0	0	0	0	0	0	0	0
					female	18 a 59 years	1	2	1		0	D/E	no	1	1		1	no	no	no	yes	no	no	0	0	0	0	0	0	0	0	0	0	0	0	0	0	0	0	0	0	0	0
					male	60 years ou mais	0	0	0		1		no	2	1	0	1	yes	no	no	yes	no	no	0	0	0	0	0	0	0	0	0	0	0	0	0	0	0	0	0	0	0	0
					male	18 a 59 years	0	2	1	1001-2000	0	C2	yes,more than one cigarette per month in the last 30 days	3	0	0	1	no	no	no	yes	no	no	0	0	0	0	0	0	0	0	0	0	0	0	0	0	0	0	0	0	0	0
					male	18 a 59 years	0	3	1	2001-4000	1	D/E	no	3	0	0	0	no	no	no	no	no	no	0	1	1	0	0	1	1	1	0	0	0	0	0	0	0	0	0	0	0	0
					female	60 years ou mais	0	2	1		0	D/E	ex-smoker	3	1	0	2	no	yes	no	yes	no	no	0	0	0	0	0	0	0	0	0	0	0	0	0	0	0	0	0	0	0	0
					female	18 a 59 years	0	0	0		1	C2	ex-smoker	2	1		1	no	yes	no	yes	no	no	0	0	1	0	0	0	0	0	0	0	0	0	0	0	0	0	0	0	0	0
					female	60 years ou mais	0	2	1		1	C2	ex-smoker	0	0	1	2	no	no	yes	yes	no	no	1	0	1	0	0	0	0	0	0	0	0	0	0	0	0	0	0	0	0	0
					female	18 a 59 years	0	0	0	0-1000	0	D/E	yes,more than one cigarette per month in the last 30 days	1	0	0	1	no	yes	no	no	no	no	0	1	0	0	0	0	0	0	0	0	0	0	0	0	0	0	0	0	0	0
					female	18 a 59 years	0	0	1	1001-2000	0	C2	no	2			0	no	no	no	no	no	no	0	0	0	0	0	0	0	0	0	0	0	0	0	1	1	0	1	1	1	1
					female	60 years ou mais	0	0	0		0	D/E	no	0	1	0	1	yes	no	no	yes	no	no	0	1	0	0	0	1	1	1	1	1	1	0	1	0	0	0	1	0	1	1
					male	60 years ou mais	0	0	1	4000 ou +	1	D/E	no	2	1	0	1	no	no	no	yes	no	no	0	0	0	0	0	0	0	0	0	0	0	0	0	0	0	0	0	0	0	0
					male	60 years ou mais	0	2	1	0-1000	1	D/E	no	3	1	0	0	no	no	no	no	no	no	0	0	0	0	0	1	1	1	1	1	1	0	1	0	0	1	0	0	1	1
					female	18 a 59 years	0	3	0	2001-4000	0	C1	no	2	0	0	0	no	no	no	no	no	no	0	0	1	0	0	1	1	0	0	1	0	0	0	0	0	0	0	0	0	0
					female	18 a 59 years	1	2	1		1		no	1		0	0	no	no	no	no	no	no	0	1	0	0	1	0	0	0	0	0	0	0	0	0	0	0	0	0	0	0
					female	18 a 59 years	0	2	0	1001-2000	0	C1	no	2	1	0	0	no	no	no	no	no	no	0		1			1	1	1	1	1	1	0	0	0	0	0	0	0	0	0
					male	18 a 59 years	0	2	1		1		no	2	0	0	0	no	no	no	no	no	no	0	0	0	0	0	0	0	0	0	0	0	0	0	0	0	0	0	0	0	0
					female	60 years ou mais	0	3	1	4000 ou +	0	B2	no	2	0	0	2	no	no	no	yes	yes	yes	1	0	1	0	0	1	1	1	0	0	0	0	0	0	0	0	0	0	0	0
					female	18 a 59 years	0	3	0	0-1000	0	C1	ex-smoker	1	1	0	1	no	no	no	yes	no	no	0	0	0	0	0	0	0	0	0	0	0	0	0	0	0	1	0	0	1	1
					female	18 a 59 years	0	2	0	0-1000	0	D/E	no	2	1			no	no	no	no	no	no	0	0	0	0	0	0	0	0	0	0	0	0	0	0	0	0	0	0	0	0
					male	18 a 59 years	0	0	0	1001-2000	0	D/E	no	3	1	0	0	no	no	no	no	no	no	0	0	0	0	0	0	0	0	0	0	0	0	0	0	0	0	0	0	0	0
					male	18 a 59 years	1	2	1	2001-4000	1	D/E	no	2	1	0	2	no	yes	no	yes	yes	no	0	1	1	0	0	1	1	0	0	1	0	0	0	1	1	1	0	1	1	1
					female	18 a 59 years	0	0	0	0-1000	1	D/E	no	1	1	0	1	no	no	no	no	no	no	1	1	0	0	0	0	0	0	0	0	0	0	0	0	1	1	1	1	1	1
					male	18 a 59 years	0	0	0	0-1000	0	D/E	no	2	1	0	0	no	no	no	no	no	no	0	0	0	0	0	0	0	0	0	0	0	0	0	0	0	0	0	0	0	0
					female	18 a 59 years	0	3	1	2001-4000	0	C1	no	3	1	0	1	no	no	yes	no	no	no	0	0	1	0	0	0	0	0	0	0	0	0	0	0	0	0	1	0	1	1
					male	18 a 59 years	1	2	0	4000 ou +	0	C2	no	2	1	0	0	no	no	no	no	no	no	0	0	0	0	0	0	0	0	0	0	0	0	0	0	1	0	1	0	1	1
					female	18 a 59 years	0	2	1	0-1000	0	D/E			0	0	0	no	no	no	no	no	no	0	0	0	0	0	0	0	0	0	0	0	0	0	0	1	0	0	0	0	1
					female	18 a 59 years	0	2	0	1001-2000	1	C2	no	2	0	0	1	no	yes	no	no	no	no	0	0	0	0	0	0	0	0	0	0	0	0	0	0	0	0	1	1	1	1
					female	18 a 59 years	0	2		1001-2000	0	C2	no	2	1	0	2	no	no	no	yes	yes	yes	0	0	0	0	0	0	0	0	0	0	0	0	0	0	0	0	0	0	0	0
					female	18 a 59 years	0	0	0	0-1000	0	D/E	no	2	0	0	1	no	yes	yes	no	no	no	0	1	0	0	0	0	0	0	0	0	0	0	0	0	0	0	0	0	0	0
					female	18 a 59 years	0	3	1	4000 ou +	0	C1	no	2	0	0	1	no	yes	no	no	no	no	0	0	0	0	0	0	0	0	0	0	0	0	0	0	0	0	0	0	0	0
					female	18 a 59 years	0	3			1		no	1	1	0	1	no	yes	no	no	no	yes	0	0	1	0	0	1	1	1	1	1	0	0	1	0	1	1	0	1	1	1
					male	18 a 59 years	1	2	0	2001-4000	0	C2	no	3	1	0	0	no	no	no	no	no	no	0	0	0	0	0	0	0	0	0	0	0	0	0	0	0	0	0	0	0	0
					male	18 a 59 years	1	2	1		1		no	2		0	0	no	no	no	no	no	no	0	0	0	0	1	0	0	0	0	0	0	0	0	0	0	0	0	0	0	0
					female	60 years ou mais	0	2	1	2001-4000	1	C2	no	2	1	0	0	no	no	no	no	no	no	0	0	0	0	0	0	0	0	0	0	0	0	0	0	0	0	0	0	0	0
					male	18 a 59 years	0	3	1	2001-4000	1	B2	no	2	0	0	0	no	no	no	no	no	no	0	1	0	0	0	0	1	0	0	0	0	1	0	0	0	0	0	0	0	0
					male	18 a 59 years	0	2	0	1001-2000	1	C1	no	1	0			no	yes	no			yes	0	1	1	0	1	1	1	0	0	1	0	0	0	0	0	0	0	0	0	0
					male	60 years ou mais	1		1	1001-2000	0	D/E	no	2	1	0		no	no	no	no	no	no		0	0	0	0	0	0	0	0	0	0	0	0	0	0	0	0	0	0	0
					male	18 a 59 years	0	3	1	0-1000	0	B2	no	3	1	0	1	no	no	no	no	no	no	0	1	0	0	0	0	0	0	0	0	0	0	0	0	0	0	0	0	0	0
					male	60 years ou mais	0	0	1	2001-4000	0	C1	no	3	1	0	1	no	no	yes	no	no	yes	0	0	0	0	0	1	1	1	0	0	0	0	0	1	1	1	1	0	1	1
					female	18 a 59 years	0	2	0	0-1000	1	C1	no	2	1		1	no	yes	yes	no	no	no	0	1	1	0	0	0	0	0	0	0	0	0	0	0	0	0	1	1	1	1
					female	18 a 59 years	0	3	0	4000 ou +	1	A	no	2	1	0	1	no	no	no	no	no	yes	0	0	0	0	0	0	1	0	0	0	0	0	1	0	0	0	0	0	0	0
					female	18 a 59 years	1	0	1	1001-2000	0	D/E	ex-smoker	3	1	0	0	no	no	no	no	no	no	0	0	0	0	0	0	0	0	0	0	0	0	0	0	0	0	0	0	0	0
					female	18 a 59 years	1	0	1	2001-4000	0	D/E	no	2	1	0	2	no	yes	yes	yes	no	no	0	0	0	0	0	0	0	0	0	0	0	0	0	0	0	0	0	0	0	0
					male	18 a 59 years	1	0	1		1	D/E	no	3	0	0	0	no	no	no	no	no	no	0	0	0	0	0	0	0	0	0	0	0	0	0	0	0	0	0	0	0	0
					male	18 a 59 years	0	3	1	1001-2000	0	B1	no	2	1	0	1	no	yes	no	no	no	no	1	0	1	0	0	0	0	0	0	0	0	0	0	0	0	0	0	0	0	0
					female	18 a 59 years	0	0	1	0-1000	0	D/E	ex-smoker	0	1		1	no	yes	no	no	no	yes	0	1	0	0	0	0	1	0	0	0	0	0	1	0	0	1	0	1	1	1
					female	18 a 59 years	1	2	0	1001-2000	0	C2	no	1	1	0	0	no	no	no	no	no	no	0	1	0	0	0	0	0	0	0	0	0	0	0	0	0	0	0	0	0	0
					female	18 a 59 years	0	2	0	1001-2000	0	D/E	no	1	0	0	0	no	no	no	no	no	no	0	0	1	0	0	1	1	0	0	1	0	0	0		0	0	0	0
					female	60 years ou mais	0		0		0		ex-smoker	1	1	0	2	no	no	no	yes	yes	no	0	0	0	0	0	1	1	0	1	0	0	0	0	0	0	0	0	0	0	0
					male	18 a 59 years	0	2	1		0		no	2	1		0	no	no	no	no	no	no	0	1	0	0	0	0	0	0	0	0	0	0	0	0	0	0	0	0	0	0
					female	18 a 59 years	0	3	0	2001-4000	0	C2	no	3		0	1	no	yes	yes	no	no	no	0	0	1	0	0	0	0	0	0	0	0	0	0	0	0	0	0	0	0	0
					male	60 years ou mais	0	0	1	0-1000	0	D/E	yes,more than one cigarette per month in the last 30 days	2	0	0	0	no	no	no	no	no	no	0	1	0	0	0	0	0	0	0	0	0	0	0	0	0	0	0	0	0	0
					male	18 a 59 years	0	2	0	4000 ou +	0	C1	no	1	1	0	1	no	yes	no	no	no	no	0	0	1	0	0	1	1	0	1	0	0	0	0	1	1	0	0	1	1	1
					female	18 a 59 years	0	3	1	4000 ou +	1	B1	no	2	1	0	0	no	no	no	no	no	no	0	0	0	0	0	1	1	0	1	0	0	0	0	0	0	0	0	0	0	0
					male	18 a 59 years	0	2	0	4000 ou +	1	C1	no	2	1	0	0	no	no	no	no	no	no	0	0	0	0	0	0	0	0	0	0	0	0	0	0	0	0	0	0	0	0
					female	18 a 59 years	0	0	0	0-1000	0	C2	no	1	0	0	2	no	no	yes	yes	yes	no	0	0	0	0	0	1	1	0	0	1	1	0	1	0	0	0	0	0	0	0
					male	18 a 59 years	0	3	0	2001-4000	0	C1	no	2	1	0	1	no	yes	no	no	no	no	0	0	0	0	0	0	0	0	0	0	0	0	0	0	1	0	0	0	0	1
					female	18 a 59 years	0	2	0	0-1000	0	C2	yes,more than one cigarette per month in the last 30 days	2	1	0		no	no	no	no	no	no		0	0	0	0	0	0	0	0	0	0	0	0	0	0	0	0	0	0	0
					male	18 a 59 years	0	3	0	4000 ou +	1	B2	no	3	0	0	0	no	no	no	no	no	no	0	0	0	0	0	0	0	0	0	0	0	0	0	0	0	0	0	0	0	0
					male	18 a 59 years	0	3	1	4000 ou +	0	C1	no	2	1		0	no	no	no	no	no	no	0	0	1	0	0	1	1	1	0	0	0	0	0	0	0	0	0	0	0	0
					male	18 a 59 years	1	2	1	1001-2000	1	C1	yes,more than one cigarette per month in the last 30 days	2	1	0	1	no	no	no	no	no	yes	0	0	1	0	0	0	0	0	0	0	0	0	0	0	0	0	0	0	0	0
					female	18 a 59 years	1	2	1	0-1000	0	D/E	no	2	1	0	1	no	no	no	yes	no	no	0	0	0	0	0	0		0	0	0	0	0	0	0	0	0	0	0	0	0
					male	18 a 59 years	0	3	1	1001-2000	0	C2	no	2	1	0	0	no	no	no	no	no	no	0	0	0	0	0	0	0	0	0	0	0	0	0	0	0	0	0	0	0	0
					male	18 a 59 years	0	0	0	1001-2000	0	D/E	ex-smoker	2	1	1		no	no	no	no	no	no		0	0	0	0	0	0	0	0	0	0	0	0	0	0	0	1	0	1	1
					female	18 a 59 years	0	2	0	2001-4000	0	D/E	no	0	1	0	1	no	yes	yes	no	no	no	0	0	0	0	0	0	0	0	0	0	0	0	0	0	0	0	0	0	0	0
					female	60 years ou mais	1	0	1	0-1000	0	D/E	yes,more than one cigarette per month in the last 30 days	1	1		2	no	yes	yes	yes	yes	no	1	1	1	0	0	1	1	0	0	1	0	0	0	0	1	0	0	1	0	1
					female	18 a 59 years	0	0	1	0-1000	1	C1	ex-smoker	2	1	0	2	yes	no	no	yes	yes	no	0	0	0	0	0	0	0	0	0	0	0	0	0	0	0	0	0	0	0	0
					female	18 a 59 years	0	0	0	0-1000	0	D/E	no	2	1	0	2	yes	yes	yes	yes	no	no	0	1	0	0	0	0	0	0	0	0	0	0	0	0	0	0	0	0	0	0
					male	60 years ou mais	0	0	1	1001-2000	0		no	2	1	0	1	no	no	yes	yes	no	no	0	1	0	0	0	0	0	0	0	0	0	0	0	0	0	0	0	0	0	0
					female	18 a 59 years	0	0	0	0-1000	0	D/E	yes,more than one cigarette per month in the last 30 days	2	0	0	0	no	no	no	no	no	no	0	1	0	0	0	0	0	0	0	0	0	0	0	1	1	0	1	0	1	1
					male	18 a 59 years	0	0	1	0-1000	1	D/E	yes,more than one cigarette per month in the last 30 days	2	1	0	1	no	yes	yes	no	no	no	0	1	0	0	1	0	0	0	0	0	0	0	0	0	0	0	0	0	0	0
					male	18 a 59 years	0	3	1	4000 ou +	1	C2	no	2	0	0	0	no	no	no	no	no	no	0	0	1	0	0	0	0	0	0	0	0	0	0	0	0	0	0	0	0	0
					female	18 a 59 years	0	0	1	1001-2000	0	D/E	no	2	1	0	0	no	no	no	no	no	no	0	0	0	0	1	0	0	0	0	0	0	0	0	0	0	0	0	0	0	0
					male	18 a 59 years	1	3	0	2001-4000	0	C1	no	2	1	0	0	no	no	no	no	no	no	0	0	0	0	0	0	0	0	0	0	0	0	0	0	0	0	0	0	0	0
					female	60 years ou mais	0	2	1	2001-4000	0	C2	no	2	1		2	no	no	no	yes	no	no	1	0	1	0	0	1	1	1	1	1	0	0	0	0	0	0	0	0	0	0
					female	18 a 59 years	0	2	1	1001-2000	1	C2	no	2	0	0	2	yes	yes	no	no	no	yes	0	0	0	0	0	0	0	0	0	0	0	0	0	0	0	0	0	0	0	0
					female	18 a 59 years	0	3	0	2001-4000	0	C1	no	3	1	0	1	no	yes	no	no	no	no	0	0	0	0	0	0	0	0	0	0	0	0	0	0	0	0	0	0	0	0
					female	18 a 59 years	0	2	0	1001-2000	0	C2	no	2	0		0	no	no	no	no	no	no	0	0	0	0	0	0	0	0	0	0	0	0	0	0	0	0	0	0	0	0
					female	18 a 59 years	1	2	1	0-1000	0	D/E	no	2	1	0	1	no	yes	yes	no	no	no	0	0	0	0	0	0	0	0	0	0	0	0	0	0	0	0	1	1	1	1
					female	18 a 59 years	0	0	0	1001-2000	0	C2	ex-smoker	2	1	0	1	no	yes	no	no	no	no	0	0	1	0	0	0	0	0	0	0	0	0	0	0	0	0	0	1	0	1
					female	18 a 59 years	0	2	0	0-1000	1	D/E	no	2	0	0	0	no	no	no	no	no	no	0	0	0	0	0	0	0	0	0	0	0	0	0	0	0	0	0	0	0	0
					male	18 a 59 years	1	2	0	1001-2000	0	C1	no	2	1	0	2	no	yes	yes	no	no	no	1	1	0	0	0	0	0	0	0	0	0	0	0	0	0	0	0	0	0	0
					female	18 a 59 years	1	2	1		1		ex-smoker	0	1	0			yes	no																		0			0
					female	18 a 59 years	0	0	0	0-1000	1	B2	ex-smoker	2	0	0	2	no	yes	yes	yes	no	no	0	0	0	0	0	0	0	0	0	0	0	0	0	0	0	0	1	1	1	1
					female	18 a 59 years	0	0	0	0-1000	0	C2	no	1	1	0	1	no	no	no	yes	no	no	0	0	0	0	0	0	0	0	0	0	0	0	0	0	0	1	0	0	1	1
					female	18 a 59 years	1	0	1	1001-2000	0	D/E	no	1	1	0	1	no	yes	no	yes	no	no	0	0	1	0	0	1	1	0	0	1	0	0	0	0	0	1	0	0	1	1
					female	18 a 59 years	1	3	1	0-1000	1	D/E	no	2	1	0	1	no	yes	no	no	no	no	0	1	1	0	0	0	1	0	0	0	0	0	1	0	0	0	0	0	0	0
					male	18 a 59 years	0	2	0	2001-4000	1	C2	no	2	1	0	0	no	no	no	no	no	no	0	1	0	0	0	0	0	0	0	0	0	0	0	0	0	0	0	0	0	0
					male	18 a 59 years	0	2	0	2001-4000	0	C2	no	2	0	0	0	no	no	no	no	no	no	0	0	0	0	1	0	0	0	0	0	0	0	0	0	0	0	0	0	0	0
					female	18 a 59 years	0	3	0		0		no	2	1	0	0	no	no	no	no	no	no	0	0	0	0	0	0	0	0	0	0	0	0	0	0	0	0	0	1	0	1
					male	18 a 59 years	0	3	0	4000 ou +	1	A	no	3	0	0	0	no	no	no	no	no	no	0	0	0	0	0	0	0	0	0	0	0	0	0	0	0	0	0	0	0	0
					female	18 a 59 years	0	3	0	1001-2000	0	D/E	no	3	1	0	0	no	no	no	no	no	no	0	0	0	0	0	0	0	0	0	0	0	0	0	0	0	0	0	0	0	0
					female	18 a 59 years	1	2	1	2001-4000	0	C2	no	2	0	0	1	no	yes	no	no	no	no	0	0	0	0	0	1	1	0	0	0	1	0	0	0	0	0	0	0	0	0
					male	18 a 59 years	0	0	0	1001-2000	0	C2	no	3	1	0	0	no	no	no	no	no	no	0	1	0	0	0	0	0	0	0	0	0	0	0	1	0	0	0	0	1	1
					male	60 years ou mais	1	0	0	1001-2000	0	D/E	no	2	1	0	1	no	no	no	yes	no	no	1	0	0	0	1	0	0	0	0	0	0	0	0	0	0	0	0	0	0	0
					male	18 a 59 years	0	0	0	1001-2000	1	D/E	no	3	1	0	0	no	no	no	no	no	no	0	0	0	0	0	0	0	0	0	0	0	0	0	0	0	0	0	0	0	0
					male	18 a 59 years	0	2	0	1001-2000	1	C2	no	2	0	0	1	no	no	no	yes	no	no	0	0	1	0	0	0	1	0	0	0	0	0	1	0	0	0	0	0	0	0
					male	18 a 59 years	0	3	1		1	C1	no	2	1	0	0	no	no	no	no	no	no	0	0	0	0	0	0	0	0	0	0	0	0	0	0	0	0	0	0	0	0
					female	60 years ou mais	0	2	1	1001-2000	0	C1	no	2	1	1	2	yes	yes	no	yes	no	yes	1	0	1	0	0	1	1	1	0	1	0	0	0	0	0	0	0	0	0	0
					male	18 a 59 years	0	2	0	4000 ou +	0	B2	no	2	1	0	1	no	yes	no	no	no	no	0	0	0	0	0	0	0	0	0	0	0	0	0	0	0	0	0	0	0	0
					female	18 a 59 years	0	2	1		1		no	1	0	0	1	no	yes	no	no	no	no	0													1	1	0	0	0	1	1
					female	18 a 59 years	1	2	0	1001-2000	1	D/E	no	2	0	0	1	no	yes	no	no	no	yes	0	0	0	1	0	0	0	0	0	0	0	0	0	0	0	0	0	0	0	0
					male	18 a 59 years	0	3	0	4000 ou +	1	B2	ex-smoker	2	0	0	0	no	no	no	no	no	no	0	0	0	0	0	0	0	0	0	0	0	0	0	0	0	0	0	0	0	0
					female	18 a 59 years	1	2	1	1001-2000	1	D/E	no	2	1	0	0	no	no	no	no	no	no	0	0	1	0	1	0	0	0	0	0	0	0	0	0	0	0	0	0	0	0
					male	18 a 59 years	0	0	0	2001-4000	0	D/E	no	1	1		1	no	no	no	yes	yes	no	0	0	0	0	0	0	0	0	0	0	0	0	0	0	0	0	1	1	1	1
					female	18 a 59 years	0	3	1	0-1000	0	C2	no	2	1	0	1	no	no	no	no	no	yes	0	1	0	0	0	0	0	0	0	0	0	0	0	0	0	0	0	0	0	0
					male	18 a 59 years	0	2	1	0-1000	0	D/E	yes,more than one cigarette per month in the last 30 days	1	0	0	1	no	yes	yes	no	no	no	0	1	0	0	0	0	1	0	0	0	0	0	0	1	1	1	1	1	1	1
					female	18 a 59 years	0	0	0	0-1000	0	D/E	yes,more than one cigarette per month in the last 30 days	2	1		0	no	no	no	no	no	no	0	1	0	0	0	0	0	0	0	0	0	0	0	0	0	0	0	0	0	0
					male	18 a 59 years	1	2	0	0-1000		D/E	no	1	1	0	1	no	yes	yes	no	no	no	0	1	0	0	0	0	0	0	0	0	0	0	0	1	1	1	1	1	1	1
					female	18 a 59 years	0	2	1	1001-2000	0	C1	yes,more than one cigarette per month in the last 30 days	2	0	0	1	no	no	no	no	no	yes	0	1	0	0	0	0	0	0	0	0	0	0	0	0	0	1	0	0	1	1
					male	18 a 59 years	0	0	0	2001-4000	0	C1	yes,more than one cigarette per month in the last 30 days	2	1	0	0	no	no	no	no	no	no	0	0	0	0	0	0	0	0	0	0	0	0	0	0	0	1	1	0	1	1
					female	18 a 59 years	0	0	1	1001-2000	0	D/E	no	2	1		2	yes	no	yes	yes	no	no	0	1	0	0	0	0	0	0	0	0	0	0	0	0	0	0	0	1	0	1
					male	18 a 59 years	0	2	0	2001-4000	1	C1	no	2	1	0	1	no	no	no	no	no	yes	0	0	1	0	0	0	1	0	0	0	0	0	0	0	0	0	0	0	0	0
					female	60 years ou mais	0	0	1	2001-4000	0	D/E	no	1	1	0	2	yes	no	no	yes	no	no	1	1	0	0		0	0	0	0	0	0	0	0	1	0	0	1	0	1	1
					female	18 a 59 years	0	2	1	0-1000	0	D/E	no	2	1		1	no	yes	yes	no	no	no	0	1	0	0	1	0	0	0	0	0	0	0	0	0	0	0	0	0	0	0
					female	18 a 59 years	1	2	0	1001-2000	1	C2	no	2	1		2	no	no	yes	yes	no	yes	0	0	0	1	1	1	1	0	1	1	0	0	1	1	1	1	0	1	1	1
					female	18 a 59 years	0	2	0	1001-2000	0	C2	no	1	1			no	yes	yes	no				0	0	0	0	1	1	0	0	0	1	0	1	0	0	1	0	0	1	1
					female	18 a 59 years	1	2	1	1001-2000	0	D/E	no	2	1	0	0	no	no	no	no	no	no	0	0	1	0	0	0	0	0	0	0	0	0	0	0	0	0	0	0	0	0
					male	18 a 59 years	1	2	1	1001-2000	0	C1	no	2	0	0	0	no	no	no	no	no	no	0	0	0	0	0	0	0	0	0	0	0	0	0	0	0	0	0	0	0	0
					female	18 a 59 years	1	0	1	1001-2000	1	D/E	no	3		0	1	no	yes	no	no	no	no	0	1	0	0	1	0	0	0	0	0	0	0	0	0	0	0	0	0	0	0
					male	18 a 59 years	1	3	0	4000 ou +	1	B1	no	3	1	0	0	no	no	no	no	no	no	0	0	0	0	0	0	0	0	0	0	0	0	0	0	0	0	0	0	0	0
					male	18 a 59 years	1	2	0	1001-2000	1	C2	no	2	1		0	no	no	no	no	no	no	0	1	0	0	0	0	0	0	0	0	0	0	0	0	0	0	0	0	0	0
					female	18 a 59 years	0	3	1	2001-4000	1	C1	no	2	0		1	no	no	yes	no	no	yes	0	0	0	0	0	0	0	0	0	0	0	0	0	1	1	1	1	1	1	1
					male	18 a 59 years	0	2	0	4000 ou +	0	B2	no	2	1		0	no	no	no	no	no	no	0	0	1	0	0	0	0	0	0	0	0	0	0	0	1	0	0	0	0	1
					female	18 a 59 years	0	2	0	2001-4000	0	C2	no	1	1	0	1	no	yes	no	yes	no	no	0	0	1	0	0	1	1	0	0	1	0	0	0	0	0	0	1	0	1	1
					male	60 years ou mais	0	0	0	1001-2000	1	D/E	no	2	1	0	1	yes	no	no	no	yes	no	0	0	0	0	0	0	0	0	0	0	0	0	0	0	0	0	0	0	0	0
					female	18 a 59 years	1	2	0	0-1000	0	C2	no	3	0	0	1	no	yes	no	no	no	no	0	0	0	0	0	0	0	0	0	0	0	0	0	1	1	0	0	0	1	1
					male	60 years ou mais	0	0	1	0-1000	1		no	2	0	0	1	no	yes	no	no	no	no	0	0	0	0	0	0	0	0	0	0	0	0	0	0	0	0	0	0	0	0
					female	18 a 59 years	0	3	1	2001-4000	1	C2	no	2	1	0	1	no	no	no	no	no	yes	0	0	0	0	0	0	0	0	0	0	0	0	0	0	0	0	0	0	0	0
					male	18 a 59 years	0	2	0	2001-4000		C2	no	2	1	0	0	no	no	no	no	no	no	0	0	0	0	1	0	0	0	0	0	0	0	0	0	0	0	0	0	0	0
					female	18 a 59 years	0	0	1	0-1000	1		no	2	1		1	no	yes	yes	no	no	no	0	0	0	0	1	1	1	0	0	1	0	0	0	0	0	0	1	0	1	1
					male	18 a 59 years	0	0	1		0		no	3	1	0				no					0	0	0	0	0	0	0	0	0	0	0	0	0	0	0	0	0	0	0
					female	60 years ou mais	1	2	0		0	C1	ex-smoker	1	1	0	1	yes	no	no	yes	no	no	0	0	1	0	0	1	1	0	0	1	0	0	0	0	0	0	0	0	0	0
					female	18 a 59 years	0	3	1	0-1000	1	C2	no	2	0	0	0	no	no	no	no	no	no	0	0	0	0	0	0	0	0	0	0	0	0	0	0	0	0	0	0	0	0
					female	18 a 59 years	0	2	0	1001-2000	0	D/E	no	2	1	0	1	no	no	no	yes	no	no	0	0	0	0	0	0	0	0	0	0	0	0	0	0	1	0	0	0	0	1
					female	18 a 59 years	0	2	0	2001-4000	0	C1	no	2	1	0	1	no	yes	no	yes	no	no	0	1	1	0	0	0	0	0	0	0	0	0	0	0	0	0	0	0	0	0
					female	18 a 59 years	0	2	0	1001-2000	0	C1	no	2	0	0	0	no	no	no	no	no	no	0	1	0	0	0	0	1	0	0	0	0	0	0	0	0	0	0	0	0	0
					female	60 years ou mais	1	0	1	0-1000	0	D/E	no	1	1	0	2	no	no	yes	yes	no	no	1	1	1	0	0	0	0	0	0	0	0	0	0	0	0	0	0	0	0	0
					female	18 a 59 years	1	3	1	2001-4000	1	C1	no	3	1	0	0	no	no	no	no	no	no	0	0	0	0	0	0	0	0	0	0	0	0	0	0	0	0	0	0	0	0
					female	18 a 59 years	1	3	0	1001-2000	1	C2	no	2	1	0	2	yes	yes	yes	no	no	no	0	0	1	0	0	0	0	0	0	0	0	0	0	1	1	1		1
					female	60 years ou mais	0	0	0	0-1000	0	D/E	no	1	1	0	2	no	yes	yes	yes	no	no	1	0	0	0	0	0	0	0	0	0	0	0	0	0	0	1	0	1	1	1
					male	18 a 59 years	1	0	0	0-1000	0	D/E	no	1	1	0	1	no	no	no	no	no	no	0	0	0	0	0	0	0	0	0	0	0	0	0	0	1	0	0	0	0	1
					female	18 a 59 years	0	0	0	0-1000	0	C2	no	1	1	0	0	no	no	no	no	no	no	0	1	0	0	0	0	0	0	0	0	0	0	0	0	1	0	1	0	1	1
					male	18 a 59 years	1	2	1	0-1000	0	D/E	no	2	0	0	0	no	no	no	no	no	no	0	0	0	0	0	0	0	0	0	0	0	0	0	0	0	0	0	0	0	0
[truncated: 920 more rows]
